# Supplementary material for: The 4-vinylcyclohexene dioxide induced mouse ovarian premature failure is caused by down regulation of IGF1R and triggering excessive autophagy
Source: Stress Biol. 2025 Mar 21;5(1):21. doi: 10.1007/s44154-024-00197-3 (PMC11928347; doi:10.1007/s44154-024-00197-3)
Supplement: Supplementary file 2 — Supplementary Material 2. [file 44154_2024_197_MOESM2_ESM.xlsx]

## Sheet: Table S1
Table S1. DEGs between the control group and VCD group
gene_name	CON-1_Count	CON-2_Count	CON-3_Count	VCD-1_Count	VCD-2_Count	VCD-3_Count	CON-1_FPKM	CON-2_FPKM	CON-3_FPKM	VCD-1_FPKM	VCD-2_FPKM	VCD-3_FPKM	Pvalue	log2FC	regulated
NSRP1	1479	1676	1336	2652	2278	2627	11.9393	11.9608	12.0681	28.2053	20.7244	21.3808	4.0657e-09	1.15882	up
SLC66A3	1771	1928	1850	692	799	1078	18.8934	17.9901	23.4328	10.45	10.0277	12.3427	1.77934e-08	-0.770182	down
ITGA1	161	113	120	41	33	30	0.264077	0.163622	0.23275	0.093912	0.064149	0.052623	1.97655e-05	-1.52241	down
ITGA3	12408	15986	11627	3585	7951	8788	45.663	51.7454	50.1484	18.5972	34.847	35.2876	0.000105733	-0.677006	down
ITGA4	143	212	159	40	78	63	0.370551	0.486226	0.488142	0.147137	0.242063	0.175842	8.40038e-06	-1.1622	down
ITGA5	2828	2981	2455	852	1730	1866	11.7647	10.957	12.0572	5.00779	8.59792	8.3833	0.000125176	-0.587682	down
ITGAX	86	86	62	11	31	26	0.453814	0.410438	0.428213	0.179454	0.222048	0.213847	7.72135e-05	-1.46297	down
BCL2A1	504	659	534	253	201	287	11.4115	13.194	14.2418	8.09078	5.40155	6.93079	0.000212232	-0.805898	down
CADPS2	225	223	207	34	31	64	1.03709	0.854628	1.12966	0.138388	0.105079	0.198661	5.05744e-14	-2.01661	down
RLF	1230	1321	1173	1378	1512	1901	3.48967	3.31054	3.92385	5.52534	5.11078	5.82275	9.52796e-08	0.722246	up
ABAT	235	260	173	43	65	57	0.871172	0.844505	0.775725	0.191361	0.328953	0.191613	3.87877e-12	-1.6576	down
CFH	3852	3342	3192	1231	1086	1350	17.4769	13.5046	17.1249	8.33208	6.25488	7.32069	7.71732e-09	-1.11641	down
CFI	565	416	357	95	63	84	5.40247	3.32079	4.0129	1.21995	0.664966	0.805901	2.67574e-12	-2.05908	down
CFB	5533	4524	3755	589	861	815	39.681	28.6916	31.8461	6.00074	7.35732	6.31848	1.39908e-43	-2.2565	down
MSTRG.9995	118	158	98	126	130	190	5.7329	6.83134	5.63095	8.66138	7.54587	10.0055	0.00739718	0.617676	up
UFD1	2007	2696	1894	1829	2950	3361	20.9438	24.8242	23.1279	26.2014	38.3082	39.8522	2.61682e-07	0.637468	up
ZNF117	246	233	268	74	69	101	0.522467	0.407546	0.642085	0.258656	0.159031	0.211788	1.94102e-07	-1.2693	down
MSTRG.28366	1057	1297	1120	1590	1734	1838	8.26253	8.88613	10.607	17.82	16.7926	16.8071	2.29419e-09	0.950582	up
ITGA2B	138	117	79	25	31	33	0.802713	0.606222	0.534191	0.174055	0.221934	0.2011	1.94981e-06	-1.54791	down
MSTRG.11589	271	257	175	41	80	96	2.15494	1.95854	1.59667	0.480788	0.740621	0.819469	2.21563e-08	-1.37732	down
PTCH1	1079	1010	1053	335	444	661	2.27975	2.23055	2.69489	0.913814	1.01723	1.79996	6.22279e-07	-0.814222	down
ERGIC2	2689	2930	2536	2915	3217	3832	9.74697	9.32202	11.0728	15.9496	14.0956	15.5058	6.41771e-07	0.654486	up
ERGIC1	12253	14303	11449	3262	6012	6522	74.993	77.179	82.6794	28.2584	43.975	43.3362	8.52515e-14	-0.949952	down
GSDMD	1356	1549	1228	221	518	542	14.0952	14.2841	14.5127	3.42782	6.894	6.75682	5.92759e-14	-1.38986	down
UPK1B	1523	2312	1872	372	678	859	13.8944	18.9413	20.2745	4.61439	7.47707	8.61632	1.40313e-12	-1.27366	down
DLGAP5	6191	7654	6052	2241	2361	3306	37.9161	41.4833	43.7696	19.4165	17.184	21.8878	8.35673e-13	-0.971836	down
OIP5	510	816	713	202	278	373	7.55846	10.7286	12.4369	4.18469	4.86304	5.91855	1.76038e-06	-0.929454	down
PTPN13	2423	2573	2402	810	1014	1274	5.0724	4.83638	5.95167	2.46779	2.55174	2.98533	1.10638e-14	-0.91636	down
C2orf81	276	332	250	58	125	191	3.23983	3.50806	3.39573	0.834678	1.36687	2.61072	0.000284404	-0.91369	down
C2orf88	76	64	73	86	111	141	0.341008	0.256542	0.500797	0.526696	0.595579	0.71959	8.88689e-05	0.995102	up
CAMKK1	947	945	696	265	572	475	4.75347	4.17311	4.0735	1.87844	3.41002	2.55472	0.000572135	-0.652042	down
TDG	2313	2498	1982	2613	3174	3299	13.0063	12.4382	13.3494	20.8625	21.3344	20.0297	1.07518e-09	0.790075	up
LRRC20	1360	1715	1195	371	822	934	7.91492	8.68413	8.13624	3.11894	5.63816	5.84548	0.000148824	-0.702643	down
GCNT1	136	144	120	44	55	74	0.437677	0.410817	0.456417	0.183317	0.19229	0.255681	0.000346527	-0.870964	down
LPCAT4	2506	3023	2202	598	1349	1555	20.6795	22.0014	21.2646	7.26454	13.5306	14.0507	4.26636e-06	-0.846273	down
LPCAT3	2843	3255	2472	595	1140	1192	22.2681	22.0798	22.1905	6.55176	10.4155	9.90736	1.22328e-18	-1.22988	down
SNAPC3	1661	1874	1784	1899	2053	2518	10.8164	10.7411	13.5463	17.6809	16.0116	17.8406	1.05296e-05	0.643166	up
CCDC171	156	159	158	39	48	62	0.435473	0.415385	0.521033	0.162132	0.162732	0.195277	8.6853e-08	-1.33175	down
PECR	1068	1121	1014	292	475	553	10.1187	9.3791	11.3404	3.90061	5.41924	5.65189	4.84867e-13	-0.957905	down
DDIT4	15780	16825	15732	4681	7641	10244	160.089	150.844	188.17	67.0829	92.3613	112.237	6.59331e-09	-0.797722	down
GOLGA8M	150	134	143	77	61	71	0.493754	0.38763	0.553688	0.357058	0.23559	0.249082	0.0302882	-0.642281	down
GOLGA8A	2811	2683	2279	1026	1447	1336	8.60284	7.2546	8.26069	4.4374	5.28208	4.41872	1.68447e-06	-0.670618	down
FTCDNL1	132	182	148	57	94	83	1.52665	1.57681	1.66841	0.663935	1.15068	0.830891	0.00811071	-0.634406	down
C3orf52	721	721	731	938	1211	1260	5.97681	5.31198	7.23212	10.826	11.7073	10.937	4.40787e-12	1.00038	up
SGSM3	725	717	654	158	367	476	4.86389	4.32836	5.19376	1.84444	3.87762	3.78379	0.000290512	-0.790747	down
BTG2	938	1124	947	2792	3567	4507	6.07754	6.43367	7.28386	25.5639	27.5705	31.5324	3.96664e-89	2.19486	up
SRD5A1	1190	1391	1155	1257	1508	1696	2.99487	3.10901	3.46479	4.46432	4.57221	4.62631	7.74889e-07	0.61767	up
MSTRG.30460	2506	2936	2336	2375	3267	3994	10.1058	10.0576	10.3274	11.5276	14.2057	14.911	1.04047e-11	0.648213	up
FHOD3	1548	1439	1136	311	383	529	6.41615	5.22488	5.58267	1.7517	2.10508	2.19418	3.9873e-21	-1.41435	down
MSTRG.56	325	378	288	87	143	169	1.28623	1.27652	1.33078	0.512573	0.729037	0.712314	2.46574e-08	-0.982812	down
PSMB9	538	616	498	76	235	210	9.44409	9.50164	10.2795	1.84376	4.88473	3.93723	2.39164e-08	-1.37338	down
TRIML2	822	1159	825	2190	3156	3238	8.10776	10.1377	9.74549	31.8706	36.8397	34.3492	6.85806e-52	1.96996	up
VPS13B	2503	2594	2199	705	862	1237	3.19341	2.94551	3.32104	1.44654	1.35664	1.71339	1.36947e-16	-1.04608	down
BEX4	57	52	57	66	80	87	0.766469	0.616484	0.893196	1.27307	1.33574	1.28681	0.00334981	0.838095	up
BEX2	63	64	53	103	113	117	1.31037	1.13978	1.30435	3.34486	2.76478	2.63272	2.05038e-06	1.26198	up
MACROD2	114	98	94	10	14	14	0.444428	0.345382	0.395504	0.045251	0.075892	0.053148	8.30283e-13	-2.6706	down
MACROD1	536	593	454	119	284	285	7.54127	7.36971	7.54702	2.37936	4.76617	4.3144	9.41277e-06	-0.896313	down
DNAH11	107	85	70	30	23	47	0.13078	0.092144	0.10164	0.051628	0.033417	0.061425	0.00333176	-1.04167	down
KRR1	3478	4059	3841	4697	4258	5323	6.1173	6.27588	7.92751	11.617	8.8762	10.0589	8.03308e-05	0.711392	up
TP53I3	4604	4956	3363	5492	9134	10754	50.7223	48.1045	44.0199	84.966	120.99	128.26	2.61828e-22	1.30067	up
MB	288	306	269	103	117	161	5.10264	5.05282	5.59857	2.30328	2.34648	2.97042	6.70247e-06	-0.836772	down
ZNF830	792	843	738	911	986	1050	6.25368	5.87986	6.90824	10.3243	9.27312	8.98402	1.76981e-05	0.690013	up
ZNF836	79	63	74	71	83	114	0.917605	0.942828	0.80687	1.61055	1.48976	1.57411	0.019809	0.641535	up
LRIF1	1310	1538	1253	1680	1745	2011	9.45882	9.29656	10.2171	19.7166	16.6062	16.6515	2.61182e-07	0.786386	up
FAM91A1	3700	4066	3589	4148	4312	5261	12.1227	11.7742	13.8347	19.4586	16.8281	19.0612	7.00556e-06	0.643426	up
SLC17A3	85	95	71	20	13	15	0.965855	0.865681	0.829924	0.262992	0.13493	0.190025	6.11692e-07	-1.98488	down
CHMP4A	2018	2629	1878	671	1183	1263	35.1867	41.5095	38.6812	16.749	23.8642	23.5007	4.16797e-08	-0.735415	down
CHMP4C	868	932	759	1043	1031	1161	8.28138	7.85836	8.53804	14.075	11.7219	11.9679	2.43646e-05	0.725948	up
ZNF304	446	559	352	325	631	761	1.80077	1.97461	1.65457	2.43429	3.01177	3.3021	0.000425137	0.653982	up
MSTRG.17280	91	102	109	21	13	37	0.72287	0.7195	1.02237	0.235647	0.11627	0.315321	4.09522e-06	-1.75967	down
ZNF300	1086	1244	1161	1468	1334	1598	4.86288	4.83727	6.11786	9.53176	7.39008	7.7754	0.000116797	0.721627	up
STS	361	423	336	60	90	101	0.968367	1.02163	1.0563	0.225376	0.312253	0.294327	1.27533e-23	-1.81852	down
MSTRG.21576	126	146	109	51	56	80	0.859686	0.881147	0.881809	0.487983	0.451047	0.591007	0.00628659	-0.677432	down
MSTRG.14878	72	75	49	16	39	32	1.26812	1.11183	0.976725	0.343943	0.696389	0.533062	0.0210768	-0.841282	down
PPP3CC	536	655	531	678	734	810	4.46824	4.85754	5.4221	8.13055	7.37	7.5247	3.66554e-06	0.745147	up
GPATCH3	368	426	333	416	577	520	3.13534	3.24699	3.29061	5.08	5.79145	4.86566	8.54297e-07	0.79079	up
SYT1	1009	983	901	344	323	392	3.81583	3.2871	3.99171	1.8314	1.45189	1.58664	4.90087e-09	-1.07247	down
SYT7	101	99	90	32	61	55	0.246226	0.273738	0.258782	0.108921	0.177537	0.143571	0.0226115	-0.641548	down
FUBP3	3703	3924	3042	4295	4716	5306	20.6736	19.2053	19.9706	33.7654	31.0201	31.652	1.10412e-08	0.801566	up
C1orf52	599	696	534	607	702	864	3.34147	3.39336	3.48007	4.77379	4.57333	5.17907	7.12692e-06	0.608425	up
C1orf56	325	447	297	128	147	191	2.75563	3.34552	2.96623	1.52701	1.47581	1.74237	6.46844e-06	-0.837555	down
PDE11A	348	265	221	51	46	58	0.660936	0.455231	0.493614	0.136779	0.103007	0.117465	3.14374e-14	-2.05764	down
TTC28	2091	2308	1781	358	561	672	3.1907	3.08818	3.17057	0.758704	1.05432	1.11869	4.70598e-43	-1.62816	down
CFD	768	776	698	85	331	308	11.696	10.5071	12.9294	1.91061	6.36141	5.13188	2.00084e-06	-1.36869	down
OBSCN	1823	1869	1505	337	675	696	2.22449	2.00743	2.25562	1.16483	1.21672	1.15146	5.80652e-17	-1.29095	down
MSTRG.24248	283	261	235	81	79	109	1.36119	1.10618	1.3516	0.529969	0.432106	0.544538	7.36261e-08	-1.17903	down
PDSS1	402	565	419	413	642	645	4.55309	5.74555	5.64756	6.56118	8.74498	7.88409	1.93709e-05	0.642204	up
FBXO15	68	79	92	15	21	43	0.768002	0.891139	1.29169	0.191069	0.251426	0.463346	0.000616998	-1.31228	down
GDPGP1	316	332	240	75	159	182	1.06984	1.00118	0.95399	0.344938	0.638356	0.663689	0.000251805	-0.783375	down
NKAIN4	511	536	331	47	94	96	6.83842	6.34946	5.21729	0.833041	1.42796	1.35943	2.60989e-23	-2.20638	down
NKAIN3	356	339	280	21	14	18	0.477972	0.393259	0.437086	0.112381	0.040727	0.046789	2.93556e-38	-3.83052	down
UNC5B	74	49	62	64	107	137	0.189619	0.110057	0.187297	0.233518	0.328829	0.382128	0.000474897	1.0341	up
UNC5C	49	87	61	14	28	27	0.08852	0.139633	0.1312	0.035462	0.060416	0.053273	0.0019971	-1.17722	down
UNC5D	517	536	533	79	60	123	1.0092	1.18752	1.24979	0.223807	0.13769	0.307647	1.92393e-21	-2.25531	down
MSTRG.19187	712	748	741	278	261	357	3.32268	3.08151	4.16892	1.96078	1.44005	1.8964	4.07126e-07	-0.934921	down
MSTRG.19185	132	97	71	9	7	8	0.699215	0.475741	0.431705	0.064014	0.040716	0.041112	1.04881e-12	-3.27104	down
SDR42E1	153	126	151	160	201	191	0.264844	0.198797	0.272636	0.375508	0.449529	0.326998	0.00223562	0.713815	up
EPB41L1	6854	7515	5475	2080	3162	3618	26.723	23.8184	22.3549	11.892	13.6566	13.9831	8.80589e-15	-0.825759	down
ACSS2	1410	1625	1248	443	841	847	8.70753	8.85821	9.08237	3.96348	6.31366	5.68105	1.54975e-06	-0.682849	down
MAGEH1	352	392	309	396	480	590	4.31178	4.24859	4.46963	6.8599	7.00752	7.81189	4.78749e-09	0.829721	up
WNT4	68	75	49	11	23	41	0.383253	0.319807	0.288205	0.066644	0.119463	0.196695	0.00786413	-1.06366	down
MSTRG.8419	395	397	354	408	423	591	1.65782	1.45956	1.76943	2.41684	2.21269	2.98235	6.46766e-05	0.664735	up
RNF170	1914	2001	1845	848	842	1207	9.10998	8.33429	10.5584	5.68691	5.13892	7.11396	3.90923e-05	-0.635934	down
PCNP	9206	10028	9676	21263	20393	27447	81.9486	78.1577	100.189	242.987	198.509	240.596	3.58448e-24	1.62406	up
MSTRG.980	142	170	167	50	67	83	0.755871	0.897053	1.14205	0.36804	0.439886	0.467111	9.8516e-05	-0.927852	down
BOK	620	735	594	183	436	401	4.17313	4.36987	4.71772	1.73819	3.49466	2.91235	0.00139432	-0.625371	down
DENND2B	945	847	648	150	281	344	5.96262	4.84954	3.65368	1.11078	1.99925	1.9862	7.87256e-13	-1.34521	down
DENND2A	74	99	81	8	22	21	0.357213	0.430376	0.487339	0.04611	0.117381	0.102853	1.01181e-07	-2.00014	down
INPP4B	3113	3065	2735	688	628	847	7.15113	7.14525	7.62613	2.41276	2.24247	2.28398	1.41407e-22	-1.66884	down
GBX2	39	59	52	51	91	84	0.317425	0.428462	0.500173	0.592944	0.944298	0.745903	0.0023049	0.92583	up
OTULIN	2335	2693	2162	2564	2969	3132	5.31063	5.34594	5.72836	8.10515	7.93655	7.60928	2.21629e-06	0.644381	up
TGS1	1286	1512	1185	2287	2666	2953	5.07795	5.28181	5.51673	13.0333	13.1834	13.2098	1.14654e-25	1.35953	up
ADAM12	772	1001	616	164	273	281	1.72631	1.99007	1.62011	0.525019	0.7376	0.674012	7.00658e-17	-1.38711	down
ADAM19	3076	2895	2080	1063	1427	1492	8.43286	7.47599	6.73044	5.19579	4.69471	4.8465	7.52673e-06	-0.655515	down
NEPRO	3532	3844	3583	3794	4093	4991	16.5252	15.9443	20.4421	29.2998	29.2993	29.7725	1.91778e-05	0.595476	up
SHANK2	1366	1771	1357	224	409	562	2.23196	2.55375	2.65885	0.516112	0.79491	0.990327	9.61498e-21	-1.6081	down
PCSK6	1261	1416	1153	325	546	636	5.97964	6.05271	6.208	2.35346	3.34664	3.58933	1.5358e-15	-1.02297	down
PCSK4	135	162	100	15	28	50	0.97523	1.00764	0.79191	0.139937	0.231737	0.409338	6.13075e-08	-1.78823	down
PCSK5	250	212	195	34	48	60	0.717175	0.580752	0.725237	0.110734	0.140529	0.152211	1.26061e-14	-1.88065	down
TC2N	842	673	731	363	311	369	3.61569	2.78803	3.7673	2.76014	1.95812	2.03615	0.00152721	-0.721013	down
DPYSL4	566	641	467	488	946	1025	3.8244	3.75891	3.659	4.57436	7.52584	7.39583	4.32963e-08	0.871817	up
SETBP1	160	184	79	27	32	41	0.296228	0.28656	0.259603	0.066546	0.067142	0.077606	4.38828e-07	-1.70898	down
PAXIP1	1632	1887	1437	2446	3437	3724	7.24157	7.39594	7.53074	15.633	18.1985	17.9221	2.52981e-38	1.3051	up
SPIN2A	77	103	87	132	114	116	0.546704	0.648681	0.755121	1.49983	1.11826	0.913096	0.00389823	0.847179	up
SPIN2B	327	380	331	384	479	532	5.59665	5.35685	6.04713	8.17523	8.38439	8.82288	1.28113e-07	0.781067	up
PGLS	1023	1195	978	199	617	608	18.0932	18.6698	20.4507	4.98789	13.1757	11.6611	0.000248112	-0.888882	down
MSTRG.28169	371	381	454	41	73	151	0.860444	0.787134	1.09799	0.175454	0.22843	0.370395	6.80849e-11	-1.93437	down
UNKL	1751	2272	1630	2192	4181	4325	7.20994	7.81192	9.15984	14.1961	20.4272	20.5872	5.49749e-18	1.24352	up
CCNA2	5889	7396	5875	2272	2695	3576	37.8998	42.0457	44.5859	20.6641	20.6589	24.8419	3.10537e-12	-0.815752	down
DIAPH2	1658	1828	1516	381	406	504	3.31746	3.27484	3.74144	1.4266	1.16878	1.48776	2.87825e-29	-1.59048	down
WNT10B	65	71	50	47	99	95	0.510103	0.507521	0.459503	0.515776	0.958757	0.806155	0.0151097	0.698157	up
DMC1	194	260	202	72	71	81	1.56602	1.86835	2.01168	0.843528	0.682939	0.701364	5.94307e-07	-1.17397	down
MSTRG.28094	40	66	38	100	134	129	0.141871	0.208131	0.159162	0.500097	0.56995	0.495033	8.89896e-10	1.70809	up
TMEM35B	619	748	658	218	354	480	10.2109	10.9047	12.7994	5.06895	6.95241	8.55197	9.36247e-05	-0.635314	down
MPHOSPH8	1545	1820	1548	1687	1941	2176	6.90726	7.32907	8.22547	10.7335	10.3793	10.3863	5.47216e-06	0.607319	up
ASTN2	228	318	226	295	412	637	1.1825	1.79594	0.970158	1.7552	2.42842	4.02632	1.59402e-09	1.12071	up
GAS2L3	1813	2444	1943	798	748	1091	6.49972	7.58093	7.89499	3.96767	3.0625	4.16658	3.90958e-07	-0.863545	down
TCIM	20372	20809	21189	9157	7373	10433	196.979	177.736	241.615	125.129	84.9173	108.913	2.97401e-05	-0.826583	down
ZW10	1016	1367	1015	1056	1482	1495	6.28104	7.51444	7.41986	9.21265	10.9424	10.1927	3.2881e-06	0.606195	up
CDADC1	203	218	223	227	279	291	1.27192	1.16223	1.46324	2.08413	1.83426	1.74279	0.000445822	0.662097	up
CDC42EP2	371	395	352	111	201	278	3.33894	3.13576	3.73251	1.40147	2.15368	2.70235	0.00142157	-0.623591	down
TESC	2876	2984	2468	863	1530	1581	51.1235	46.7662	51.1671	21.8589	32.7178	30.3427	3.40118e-09	-0.743075	down
PITPNC1	506	552	436	137	196	256	1.62364	1.52606	1.51206	0.66847	0.661935	0.809513	4.65485e-11	-1.01165	down
ADCY5	76	64	49	16	28	21	0.200134	0.150134	0.151939	0.057116	0.086567	0.060058	0.00199253	-1.18925	down
ADCY6	3288	3330	2759	917	1584	1827	10.2111	9.09391	9.68812	3.93594	5.64714	6.23868	3.43372e-10	-0.798683	down
ADCY7	1643	1635	1347	451	960	1007	5.01876	4.39833	4.84103	1.91934	3.39765	3.29359	0.000184555	-0.631262	down
ADCY1	460	626	501	171	254	365	0.790531	0.985976	0.9674	0.415979	0.643385	0.923109	8.19896e-05	-0.687874	down
ADCY3	3470	4029	3073	956	1991	2146	12.9032	13.4448	13.6941	5.12509	9.12392	8.84339	2.15993e-06	-0.746265	down
ADCY9	1213	1360	1094	328	528	763	2.7704	2.73248	2.90233	1.05077	1.42474	1.90662	2.38317e-08	-0.872858	down
MEIS3	1785	1816	1466	518	867	1014	16.5974	15.038	15.9519	7.04172	10.4664	10.4859	4.2829e-09	-0.757623	down
MEIS1	161	152	123	51	58	66	0.610968	0.507813	0.529647	0.258756	0.260348	0.324645	0.000123301	-0.958843	down
RSL1D1	10569	12844	10582	13071	14473	15692	36.0042	38.6139	42.6656	61.5329	58.5093	56.7809	2.78122e-07	0.725231	up
DDX60	807	867	799	368	342	464	2.38813	2.29582	2.77977	1.52675	1.18987	1.47135	7.0846e-05	-0.706714	down
MSTRG.861	415	470	409	68	128	139	3.12007	3.2158	3.692	0.929527	1.50948	1.07381	3.66395e-19	-1.62921	down
KCNA7	43	37	35	41	58	64	0.179861	0.136491	0.171745	0.241618	0.290548	0.292833	0.00942459	0.841123	up
MFSD4B	650	747	592	739	731	896	0.784619	0.788338	0.833431	1.2462	1.03937	1.15445	0.000141947	0.630051	up
MFSD4A	148	151	163	199	203	306	0.641269	0.604148	0.837105	1.21999	1.10658	1.4959	8.74979e-06	0.955881	up
ACACA	8487	10247	7980	3298	5107	5617	17.1987	17.3384	17.9084	9.72755	12.1981	12.1455	1.06467e-09	-0.593144	down
ACACB	1350	1245	1186	383	687	740	2.96057	2.34104	3.30955	1.18537	1.83729	1.75694	5.44785e-07	-0.749283	down
CYFIP2	3543	4083	3457	3070	4904	6618	9.97231	9.95541	11.2876	12.1577	16.3697	20.3121	7.96709e-08	0.705337	up
LHPP	390	397	337	86	179	159	5.30208	4.29011	4.9936	1.61811	2.88495	2.52984	3.56767e-08	-1.08239	down
GLT8D1	2145	2576	2106	773	989	1319	22.8539	24.2933	25.3698	12.3295	13.3582	16.9939	1.85181e-12	-0.809819	down
HES2	46	38	35	110	160	237	0.225007	0.139494	0.268706	0.64342	0.878808	1.30334	2.69568e-19	2.40187	up
BPNT1	1060	1162	970	1128	1263	1632	8.20565	8.11129	8.67467	12.8885	11.6826	13.9078	1.04097e-07	0.689785	up
MSTRG.6055	264	282	271	346	302	423	0.451263	0.425347	0.545605	0.834722	0.614559	0.78039	0.000258224	0.762845	up
BCL3	3091	2892	2359	518	1255	1425	29.4182	24.3626	26.5992	6.99968	14.2415	14.6582	6.29801e-08	-1.09939	down
BCL2	300	318	257	135	130	185	0.828508	0.771193	0.851869	0.609588	0.454279	0.585998	0.00249333	-0.598366	down
CLMN	3834	4376	3769	1180	1532	2253	5.6316	5.61698	6.49986	2.44901	2.73487	3.76528	1.05634e-13	-0.94715	down
CSNK1G1	2540	2966	2474	3238	3693	4550	5.70918	6.09888	6.58027	10.2461	10.0314	11.283	2.99234e-13	0.884504	up
SERPINB1	5815	6001	5403	1866	2030	2633	41.5291	37.8616	45.5067	18.8336	17.268	20.3052	1.81035e-15	-1.04317	down
SERPINB3	115	95	65	34	25	28	1.1846	0.865078	0.789593	0.495795	0.302676	0.303943	0.00101017	-1.25137	down
SERPINB5	89	99	85	157	190	238	0.606214	0.592599	0.67958	1.52299	1.54361	1.753	9.54541e-13	1.44684	up
SERPINB4	73	53	47	17	7	11	0.749974	0.483714	0.566119	0.248629	0.085562	0.122156	0.000234455	-1.88382	down
SPRYD4	626	708	594	663	974	1232	1.02798	1.02623	1.14915	1.53824	1.90443	2.18409	1.60243e-13	0.89997	up
SPRYD7	975	1134	983	1422	1513	1870	5.63029	5.78758	6.70278	11.6135	10.407	11.8313	4.02256e-12	1.00218	up
KLHDC1	151	123	137	50	34	48	0.998572	0.725829	1.05695	0.459203	0.263911	0.339184	0.000123296	-1.2562	down
DONSON	1428	1618	1464	521	733	801	13.707	11.5049	13.447	7.63387	7.52247	7.92619	2.55917e-11	-0.793236	down
SPATA17	141	128	141	27	34	38	0.429063	0.343023	0.504045	0.124045	0.177976	0.15867	2.571e-09	-1.71321	down
SPATA18	355	401	355	463	396	561	1.4403	1.46356	1.73891	2.79107	1.99629	2.52092	0.000271095	0.732398	up
KNL1	2646	3416	2721	1246	1200	1862	5.04786	5.76112	6.12291	3.36762	2.72664	3.81874	3.46824e-05	-0.66807	down
SLC7A7	256	203	261	95	139	133	1.99786	1.52136	2.42813	1.05668	1.24442	1.08661	0.00655525	-0.640889	down
CITED4	699	791	581	180	352	400	9.4248	9.4316	9.23706	3.4321	5.65158	5.82292	6.22093e-07	-0.836626	down
SLC7A2	4192	3237	3106	1370	913	1182	9.90133	6.87014	8.64278	4.49335	3.43669	2.97849	5.40031e-06	-1.1822	down
HLA-F	213	194	150	46	95	92	2.76787	2.12103	2.12832	1.3414	1.47226	1.73307	0.000134882	-0.934231	down
MSTRG.13834	23	25	42	56	67	65	0.120382	0.184066	0.350146	0.507203	0.542925	0.588109	0.000326947	1.40823	up
WWOX	633	678	553	66	155	220	5.30374	4.75109	5.13098	1.5574	2.52509	3.50061	6.86798e-15	-1.80023	down
SRCIN1	273	285	266	58	88	150	1.18203	1.049	1.49675	0.460205	0.58773	0.868297	3.3625e-07	-1.17946	down
FAM149A	220	226	186	61	75	94	1.28787	1.25017	1.28279	0.481566	0.771011	0.493171	1.0732e-07	-1.1137	down
ZNF416	296	282	269	314	369	427	2.05158	1.72982	2.19784	3.08069	3.05383	3.2032	8.48101e-06	0.743381	up
GLIPR2	650	614	429	162	328	292	6.04924	5.07564	4.79664	2.1804	3.71354	3.01775	8.27297e-05	-0.783072	down
GLIPR1	6640	5801	4717	2546	2916	3159	20.473	16.1581	17.5061	11.3646	10.9964	10.9036	8.24701e-05	-0.62103	down
FBF1	897	1077	801	237	509	618	3.72363	4.08874	3.81754	2.11572	3.15213	3.70721	0.000102371	-0.726446	down
RASA4	365	234	109	51	75	52	1.25676	0.716211	0.489889	0.223414	0.353141	0.216067	3.66467e-05	-1.60147	down
MSTRG.16310	1129	1064	737	2422	2622	2400	3.27951	2.69727	2.51736	11.2602	8.78347	7.37838	2.43844e-18	1.74864	up
ABLIM3	1034	1049	742	363	428	533	4.45142	4.07398	3.58059	2.11411	2.17388	2.4644	1.25965e-06	-0.734842	down
ATP6V1E1	3175	3661	3062	3067	4487	5123	42.2453	44.2618	49.6052	62.6156	76.6464	81.2721	1.0133e-13	0.693195	up
NAT1	208	245	182	298	304	346	1.9788	2.08676	1.96353	4.10324	3.45515	3.56454	7.81092e-07	0.961045	up
ADGRL3	137	156	107	10	23	21	0.175475	0.176868	0.262683	0.016556	0.035268	0.027855	8.36463e-15	-2.55427	down
SIPA1L1	1525	1845	1516	478	702	817	3.40517	3.65638	4.00763	1.52348	1.94541	1.96606	2.52736e-17	-0.955112	down
MSTRG.9509	266	221	179	92	86	106	4.33016	3.2859	3.44397	2.1029	1.9714	1.94046	0.000598338	-0.854453	down
SLC35F3	639	832	610	112	213	211	3.59258	4.13354	4.03876	0.883895	1.42527	1.27629	4.58165e-22	-1.62499	down
SUPV3L1	1560	1924	1569	1773	2276	2731	11.1321	12.1328	13.209	17.8889	19.3512	21.0496	1.30974e-12	0.77257	up
TSPAN18	296	280	217	46	104	122	1.17528	1.06454	1.04022	0.248798	0.479598	0.524904	2.17005e-07	-1.24082	down
TSPAN15	4235	4914	3788	977	2162	2533	43.9766	45.0751	46.428	14.3262	26.732	28.4093	4.77246e-07	-0.896659	down
EAF1	2012	1959	1848	2553	2852	3141	8.01275	6.88609	8.72387	14.3733	13.5825	13.5422	3.60895e-10	0.921918	up
MMAB	1305	1685	1219	382	751	823	13.3242	15.5843	12.3908	6.09422	9.58255	9.41766	5.73059e-07	-0.788675	down
INSL4	898	768	862	346	493	492	8.13372	6.13992	9.20776	4.42961	5.3169	4.81046	0.000497474	-0.588599	down
MSTRG.32548	992	1146	1010	329	355	608	5.49421	5.73765	6.30951	2.46494	2.46534	3.64406	1.8916e-08	-0.955955	down
RDM1	263	331	338	67	76	130	4.2762	4.39195	6.75234	1.48165	1.59677	2.65427	6.38726e-10	-1.45275	down
KLHL11	1067	1254	1169	1586	1488	1884	2.54847	2.6459	3.29161	5.35308	4.23202	4.86016	5.12243e-07	0.884166	up
KLHL18	816	960	793	834	1286	1428	3.22449	3.36411	3.70524	4.65941	6.03174	6.032	1.45997e-12	0.799765	up
NPTX1	392	366	295	56	71	101	1.29324	1.07046	1.1547	0.254466	0.271114	0.360976	7.66043e-20	-1.87344	down
NOTCH1	1289	1442	1131	938	1907	2073	2.37864	2.35332	2.46353	2.40168	4.19715	4.13244	2.80139e-05	0.65627	up
ZNF655	3367	3956	3427	519	934	2743	21.7493	24.316	28.6598	9.47982	14.7533	21.0368	0.0282574	-1.14121	down
ZNF654	974	806	878	1518	1402	1773	2.66634	1.94694	2.83334	5.86974	4.56904	5.23883	1.16691e-09	1.19216	up
RAPGEF5	117	156	97	119	154	197	0.298409	0.350902	0.294139	0.429228	0.580674	0.616274	0.00102909	0.696172	up
ZNF384	2605	2805	2299	2386	3319	3738	21.2847	19.5783	22.3175	35.3606	33.131	35.4718	1.93126e-11	0.636708	up
GLDC	878	999	818	264	423	515	4.18508	4.2014	4.58831	1.91875	2.64232	2.75562	2.23652e-10	-0.840932	down
PC	944	903	793	134	310	352	4.169	3.66525	4.15763	0.648406	1.62281	1.63778	5.26052e-13	-1.43866	down
DHRS11	510	625	475	185	325	315	6.20448	6.99164	6.95854	4.05887	5.20567	4.41409	5.55523e-05	-0.627422	down
DHRS12	313	383	268	56	117	116	4.32848	4.74228	4.50083	0.938636	1.82815	1.9334	1.23629e-11	-1.41026	down
DHRS13	308	264	277	58	116	160	2.757	2.09853	2.93637	0.720164	1.24585	1.52951	1.07661e-05	-1.06154	down
CAPS2	605	514	635	312	212	312	2.35173	1.6939	2.76064	1.88821	1.41636	1.28038	0.0112223	-0.679609	down
STOX1	156	184	164	51	71	67	0.758584	0.84119	0.940069	0.352327	0.406968	0.352201	5.97982e-06	-1.06423	down
TPD52L1	1882	1626	1458	570	790	872	27.3751	17.8864	22.001	11.2176	11.0043	13.2649	6.26366e-09	-0.812816	down
EFCAB10	73	130	119	135	128	185	1.10748	1.7526	2.28913	2.98822	2.34775	3.04429	0.00274511	0.837946	up
WDR11	4303	4713	4087	1409	1587	2081	16.3096	15.7364	18.2762	7.23929	6.9504	8.35583	1.03363e-16	-1.01583	down
WDR18	963	1239	882	167	442	475	11.2612	12.8469	12.1624	2.81885	6.3109	6.07951	2.91423e-08	-1.2158	down
MSTRG.20876	25	36	33	61	81	112	0.146928	0.185341	0.227144	0.457293	0.483417	0.605968	1.61956e-08	1.76275	up
MSTRG.17941	163	137	135	54	63	71	0.757341	0.561886	0.742968	0.352212	0.346537	0.354604	0.000687132	-0.860759	down
LDLRAD4	289	197	136	37	31	32	0.738076	0.357187	0.327648	0.106294	0.073201	0.06824	2.12308e-10	-2.23686	down
APEH	3966	4730	3539	701	1577	1736	25.1842	26.4557	26.217	6.48638	12.4125	12.38	1.10337e-13	-1.30877	down
KCTD12	425	525	439	614	599	574	1.20457	1.31505	1.46744	2.45947	2.02411	1.75766	0.000267491	0.767717	up
KCTD19	112	134	95	16	28	28	0.683719	0.937647	0.681142	0.156295	0.202913	0.207782	7.19677e-10	-1.90247	down
H6PD	4393	4597	3788	1200	1835	2113	8.49872	7.85347	8.66606	3.32263	4.22685	4.4337	7.40482e-22	-0.980807	down
SLC25A37	6919	6790	5816	2063	2815	3201	39.5364	29.6206	33.4249	14.6031	16.9967	17.87	7.34808e-19	-0.930253	down
IGSF10	139	162	157	64	80	91	0.28451	0.293943	0.386051	0.188762	0.194271	0.202261	0.00749158	-0.617902	down
IGSF11	701	942	822	145	226	284	3.90531	4.52476	5.65613	1.026	1.41376	1.62573	5.40472e-22	-1.5897	down
RIMKLA	116	119	98	46	47	69	0.19384	0.174407	0.191419	0.10779	0.092625	0.124396	0.00953804	-0.690419	down
STOM	4266	4779	4375	5634	6017	7847	24.0242	23.7677	29.0595	44.7887	40.378	47.6967	4.81206e-11	0.896951	up
BCL10	715	760	616	1104	1046	1267	4.71387	4.46725	4.8898	10.8799	8.65352	9.63904	4.07182e-10	1.09492	up
PBLD	673	643	567	200	222	285	5.44659	4.73815	5.24636	2.60975	2.31916	2.61645	4.64045e-11	-1.06208	down
MSTRG.9819	2698	2797	2446	532	958	1137	5.69002	5.38374	6.14875	1.58277	2.47287	2.55537	1.48788e-20	-1.28766	down
GPC1	2523	3218	2253	1866	4870	4730	12.2541	13.63	12.7307	12.7372	28.3501	25.0284	6.07256e-05	0.818599	up
GPC6	1698	1831	1593	101	130	108	4.2239	4.02081	4.67163	0.352358	0.384393	0.289177	2.98445e-96	-3.55225	down
MPHOSPH10	1655	2098	1552	2800	2643	2758	13.2962	14.7176	14.8419	31.3774	24.9855	23.7913	4.71723e-08	1.03768	up
MSTRG.1170	111	90	109	22	24	39	0.501286	0.478639	0.645844	0.129534	0.168339	0.292892	3.21771e-06	-1.54701	down
MSTRG.9369	153	219	153	344	415	401	1.03684	1.10993	0.850908	2.29116	2.70337	2.21928	6.66109e-15	1.52575	up
MSTRG.9368	322	195	194	107	75	126	1.68738	0.721103	1.16846	0.770144	0.712693	0.69325	0.00813378	-0.831307	down
JPH3	165	140	100	20	37	30	0.664363	0.496172	0.472476	0.111331	0.177174	0.130081	3.96684e-09	-1.87357	down
PSMD12	4194	5368	4284	6827	7074	7789	17.0978	19.3263	20.5559	39.2837	34.3674	34.3419	5.96917e-11	1.03513	up
AGMO	135	147	118	28	44	24	1.01843	0.957436	0.989574	0.281107	0.428399	0.18324	1.99595e-07	-1.68343	down
RIBC1	70	78	74	17	26	44	0.817343	0.790041	0.955578	0.222435	0.355987	0.512482	0.00243951	-1.04804	down
LSAMP	235	251	162	16	13	18	0.466743	0.45961	0.364267	0.044732	0.029039	0.037335	1.73939e-26	-3.41687	down
TRIM9	679	633	682	182	315	392	2.44668	2.06684	2.94373	0.972687	1.40598	1.63166	1.20186e-06	-0.864845	down
PFN4	83	77	78	25	23	46	1.241	1.05596	1.42006	0.446424	0.344423	0.809386	0.00310925	-1.01451	down
TRIM3	566	627	510	478	915	1197	3.51337	3.35947	3.65625	3.92312	6.84965	7.70314	2.67149e-07	0.900723	up
TRIM2	175	132	120	14	25	41	0.444017	0.272214	0.353673	0.07785	0.073856	0.10263	1.99858e-10	-2.11829	down
PPAN	1024	1247	989	905	1498	1547	8.48672	8.72184	9.84943	10.4875	14.2419	13.377	4.10883e-07	0.611582	up
DCXR	968	1179	880	230	632	649	20.3131	21.9235	21.9175	6.80255	16.1189	14.8799	0.00130991	-0.713467	down
DPH7	677	727	544	460	929	973	5.19787	4.93045	4.92491	4.99149	8.49764	8.06408	0.000327027	0.592456	up
THRB	143	120	123	49	30	58	0.336659	0.262193	0.537982	0.170591	0.088143	0.150635	0.000700092	-1.12428	down
CDH23	242	275	187	38	89	85	0.89404	1.0936	0.849655	0.226919	0.66655	0.278	6.22614e-09	-1.40851	down
FLRT3	994	855	956	473	386	570	3.62655	2.75716	4.11555	2.43657	1.69427	2.2489	0.00534515	-0.604122	down
FLRT2	240	236	147	420	470	451	0.126863	0.109656	0.090946	0.311203	0.392486	0.625826	7.01608e-12	1.50113	up
AEN	2689	3720	2506	3751	6584	7502	15.6256	19.1688	17.1823	30.8282	45.7013	47.1495	3.13154e-21	1.32718	up
HSPA4L	1989	2377	2129	3645	3690	5089	3.34169	3.49941	4.20111	8.58753	7.35403	9.15997	5.06451e-18	1.29617	up
MOK	1424	2040	1492	384	554	828	14.2917	17.0438	16.3135	5.3345	6.6621	8.94743	6.75159e-13	-1.16849	down
YBEY	604	684	484	140	228	257	13.6881	13.5701	12.7235	4.19837	5.02194	6.1442	5.12482e-14	-1.16768	down
CSDC2	73	63	50	10	23	35	0.534621	0.388936	0.406804	0.094183	0.187998	0.261547	0.00388751	-1.1615	down
SEL1L3	5761	6284	5598	2066	2884	3200	23.1927	22.6634	26.4466	12.8246	14.0703	14.4466	6.10021e-15	-0.773091	down
CALCOCO1	1994	1773	1482	660	889	1110	8.56596	6.47408	7.11501	3.64415	4.40846	4.77976	2.50994e-06	-0.645348	down
RGS3	1173	1388	985	347	710	847	6.05949	7.09601	5.89618	3.47624	5.77629	6.27754	0.000676574	-0.591818	down
RGS9	68	60	43	8	30	31	0.499145	0.395381	0.384332	0.071882	0.259717	0.250388	0.0183268	-1.02131	down
FSD1L	505	565	541	701	749	877	1.19958	1.16291	1.50962	2.52032	2.13109	2.23209	4.85694e-08	0.896117	up
MSTRG.12385	301	344	252	34	31	53	1.0442	1.01957	0.995782	0.165542	0.119737	0.193997	7.8055e-27	-2.57594	down
IFI35	651	769	493	117	224	243	9.43243	9.86898	8.49024	2.44033	3.86864	3.84207	2.11518e-14	-1.38316	down
CD24	28556	25012	22620	10181	12445	12511	235.314	181.21	218.671	116.194	121.468	110.664	4.52609e-07	-0.750012	down
NKIRAS2	1915	2168	1535	1503	2561	2936	14.5283	14.4264	13.6304	15.8417	23.3244	23.9177	5.81723e-07	0.643166	up
NKIRAS1	1364	1598	1389	1798	1668	1623	6.55941	6.58131	7.90237	12.0402	9.42744	8.9209	0.00203261	0.636055	up
FAT3	567	577	505	49	60	78	0.513795	0.46169	0.53905	0.062743	0.064077	0.075915	1.88962e-51	-2.80162	down
COL27A1	1418	1405	1105	425	660	811	3.27481	2.90321	2.98172	1.36098	1.85733	2.09416	4.83971e-08	-0.725188	down
NEURL1B	1459	1649	1119	436	611	706	4.0126	4.00844	3.62962	1.69336	2.00132	2.09715	1.0711e-12	-0.920768	down
MSTRG.31530	45	67	33	191	189	186	0.172351	0.25358	0.15628	1.03576	0.866145	0.785907	7.68983e-16	2.38047	up
INSYN1	37	41	33	41	66	63	0.089541	0.088372	0.095173	0.140809	0.193627	0.167005	0.00281872	0.958065	up
BCL2L15	336	334	282	64	73	59	1.18585	1.04024	1.17024	0.318484	0.303154	0.224437	1.39106e-15	-1.90037	down
ISYNA1	1474	1622	1389	313	747	883	15.0924	13.3059	15.0196	5.25904	9.67836	10.0109	3.88367e-06	-0.924902	down
ALDH1B1	2923	3785	2810	2807	4387	4858	17.069	19.525	19.3551	23.1626	30.5495	30.6322	6.34723e-10	0.67823	up
BLOC1S3	655	769	554	470	993	913	4.66822	4.78053	4.66628	4.65493	8.45178	7.06741	0.000646389	0.587665	up
BLOC1S2	2310	2543	2189	4010	4432	5298	17.4519	17.051	19.9159	42.5489	38.2377	44.7876	1.98171e-24	1.32974	up
MSTRG.29053	268	302	245	110	89	181	1.06552	0.873718	0.898396	0.480236	0.326428	0.608577	0.00184711	-0.753209	down
SLC38A6	677	783	634	255	294	360	7.35562	7.50177	8.54919	3.79637	4.01163	4.43702	3.29714e-09	-0.84796	down
YBX3	6810	7937	6222	5833	9207	10209	67.895	68.5304	73.6491	82.799	109.004	110.044	6.05231e-10	0.601036	up
YBX2	65	97	44	15	22	38	0.686433	0.909643	0.545841	0.220861	0.276658	0.428469	0.00472574	-1.12373	down
STIP1	14505	19451	14125	12798	20778	23997	120.361	142.305	137.998	150.104	205.259	214.581	6.55007e-07	0.590226	up
NCOA7	21246	20611	20891	9950	8417	12120	103.076	85.069	115.08	66.606	46.174	61.5975	0.00035261	-0.667122	down
CDIP1	396	458	335	541	850	1048	2.60218	2.62642	2.60287	4.83388	6.62474	7.27224	3.55144e-23	1.36378	up
ZNF497	329	296	265	80	177	217	2.49041	1.84032	2.34991	0.782887	1.298	1.56994	0.00682964	-0.618933	down
CBLL1	1856	2086	1883	2580	2860	3206	8.58308	8.57501	10.3695	16.4747	15.7456	15.8774	4.16942e-11	0.939036	up
ZNF490	68	76	59	102	130	135	0.451592	0.470582	0.525295	0.538492	0.68228	0.607345	3.89427e-07	1.21449	up
MSTRG.31274	3229	2503	2055	4545	4217	4388	2.27827	1.57037	1.64643	4.42155	3.85652	3.83991	1.17422e-07	1.16046	up
FBN2	7313	8589	7231	2647	4196	4703	11.9278	12.363	13.8464	6.30393	8.30345	8.42378	4.70429e-11	-0.674171	down
FBN1	1182	1159	992	404	630	586	1.9116	1.6186	1.85807	1.02946	1.23491	1.0633	7.522e-07	-0.695454	down
EEPD1	892	914	599	153	307	299	3.38771	3.06485	2.68311	0.818875	1.38761	1.22268	1.32906e-12	-1.33487	down
IDI1	3569	4248	3271	3758	4850	5012	22.7566	23.4702	25.3518	37.278	40.3962	35.2529	1.32534e-08	0.662165	up
TMEM185B	2275	2938	2160	2119	3107	3494	6.79368	7.74919	7.60612	8.9407	11.0509	11.2657	3.89922e-08	0.586157	up
UBXN11	344	444	310	102	210	230	4.03216	4.36558	4.21759	2.08998	2.93839	2.6996	0.000357662	-0.700092	down
MSTRG.26417	168	165	160	65	83	103	0.779713	0.67432	0.863444	0.417668	0.451438	0.509775	0.00379071	-0.637726	down
PELO	1206	1551	1245	1208	1997	2325	4.87611	5.54144	5.94036	6.90647	9.62311	10.1535	4.60894e-10	0.789695	up
MSTRG.26419	64	97	70	22	42	46	0.466998	0.573133	0.575762	0.193319	0.354713	0.3201	0.021016	-0.741947	down
NID1	527	504	405	194	281	267	1.60856	1.36145	1.45921	0.835603	1.0203	0.878671	0.000318831	-0.599626	down
BTG3	1413	1631	1349	1515	1647	2020	17.6453	18.1288	19.8942	26.7782	24.6631	27.3723	8.12342e-06	0.604519	up
ELOC	2958	3395	2621	3445	3714	4210	40.877	42.2699	36.2029	56.8219	64.8495	55.9698	3.56848e-07	0.720824	up
FANCG	2418	3114	2344	660	1400	1620	17.3246	19.9012	19.8999	6.91457	12.2382	12.4948	3.91508e-06	-0.796952	down
FANCE	244	254	242	63	132	152	1.7105	1.5642	1.95557	0.780523	1.06808	1.14914	0.000316009	-0.791649	down
FANCA	2835	3761	2533	759	1849	1785	11.2244	14.3265	13.8244	5.22699	10.365	9.01366	0.000114568	-0.746938	down
FANCI	10848	13449	10726	4088	5354	6293	43.1149	46.1699	49.0124	23.3442	26.019	27.7074	5.09441e-16	-0.804937	down
ADGRD1	57	54	57	11	30	26	0.180989	0.154019	0.216913	0.04866	0.114664	0.089205	0.00999353	-1.0227	down
HOXA3	1160	1124	845	371	526	570	8.89941	6.73896	7.68437	3.34434	4.13704	4.56899	1.14399e-07	-0.744983	down
HOXA2	131	151	120	60	55	72	1.37038	1.39151	1.47235	0.874964	0.682695	0.810244	0.00455659	-0.733447	down
MTX3	1898	2182	1935	3248	2868	3562	4.5771	4.54033	5.36116	10.854	8.14902	9.12189	4.24285e-09	1.07742	up
MSTRG.13480	169	169	171	33	40	69	1.76443	1.55568	2.10979	0.484693	0.497271	0.778666	9.29968e-09	-1.52675	down
ATP10A	1045	1288	911	189	523	512	3.57329	3.63674	3.51529	0.89445	2.26296	1.84981	5.48137e-07	-1.1105	down
TRABD2A	242	278	250	48	107	137	2.41365	2.45265	2.95886	0.717864	1.32558	1.58583	3.40467e-06	-1.10711	down
TRABD2B	225	157	92	28	52	32	0.526645	0.324271	0.254214	0.089871	0.144264	0.079233	4.75272e-06	-1.71429	down
TYMP	624	824	557	116	332	286	6.9695	8.24831	7.37144	1.9758	4.34045	3.55808	1.27621e-06	-1.14243	down
CTSH	1095	1065	794	298	490	662	9.10516	8.27539	7.21286	3.15792	4.25441	5.97773	1.60684e-05	-0.713601	down
CTSK	390	386	278	381	387	452	2.45521	2.71943	2.82896	4.39015	3.0453	3.57023	0.00189462	0.593449	up
CTSL	7538	8657	6762	7676	9191	9759	71.7149	69.897	80.2716	114.567	109.782	101.885	2.36446e-06	0.585868	up
CTSF	1559	1574	1391	499	857	1003	13.3503	11.9338	13.999	6.06304	8.8676	9.36422	3.02886e-06	-0.625188	down
CTSS	2223	2259	1903	994	964	1160	10.6273	9.81607	10.9546	6.62539	6.18346	6.16573	7.86263e-05	-0.65261	down
INCA1	174	170	140	35	107	88	2.56283	2.41701	2.76656	0.818289	2.04842	1.54049	0.00814012	-0.772268	down
RALGPS1	699	662	539	161	188	278	3.06462	2.21192	2.1002	0.804568	0.746876	1.05787	9.14485e-14	-1.26235	down
PSMB8	1616	1700	1314	414	678	778	24.6306	22.7388	23.5605	8.81739	12.0271	12.5729	7.4535e-15	-0.980262	down
MSTRG.33419	329	334	264	81	195	198	2.92839	2.77247	2.75976	1.0111	2.31891	1.8883	0.00278749	-0.663758	down
PNO1	1838	2512	1844	2146	2906	3258	14.4975	17.5031	17.1478	23.9625	27.3363	27.746	4.39322e-11	0.77835	up
MSTRG.9470	205	201	199	44	63	84	0.673589	0.58177	0.770481	0.203041	0.243236	0.296089	4.25987e-09	-1.34186	down
H2BU1	62	77	58	22	29	28	0.224307	0.267369	0.241647	0.11631	0.120363	0.105796	0.00487178	-0.958854	down
TMEM37	169	191	147	37	66	78	2.1595	1.98065	2.18567	0.533577	0.925446	1.09263	7.98434e-07	-1.16104	down
RMI2	1844	2396	1750	741	914	1171	22.8479	26.8816	26.0803	12.1	13.4966	15.8632	2.61689e-09	-0.731959	down
CGNL1	235	179	160	48	36	28	0.57447	0.386945	0.462431	0.163837	0.102281	0.073462	7.55856e-08	-1.93027	down
PEX11G	102	127	96	8	50	66	1.64859	1.79405	1.81867	0.161086	0.958829	1.16083	0.00946717	-1.15262	down
MYO15B	2320	2570	1725	239	733	697	9.24384	8.1929	6.22663	1.02394	3.06923	3.40416	1.34214e-12	-1.69746	down
VAV1	541	711	563	202	375	353	3.33644	3.85001	4.05638	1.84988	2.72803	2.34289	0.000129293	-0.632165	down
MSTRG.28536	124	76	79	109	140	200	0.904908	0.510146	0.764314	1.26156	1.29512	1.57198	0.000229788	1.00646	up
TP63	1123	707	488	269	237	246	4.14778	2.30832	2.11866	1.37576	1.0087	0.968979	4.6589e-05	-1.21155	down
NR6A1	171	183	125	49	91	103	0.431308	0.402683	0.367776	0.172009	0.271035	0.283498	0.0059528	-0.652668	down
WDR97	228	228	178	63	100	134	0.565294	0.498187	0.521361	0.218664	0.293115	0.357138	0.000276131	-0.772858	down
MSTRG.27352	189	205	174	69	79	125	2.59491	2.72232	2.97088	1.14745	1.30602	1.9404	0.000959763	-0.724228	down
USP15	2525	2979	2703	2954	3026	3609	4.14671	4.35106	5.06204	5.37385	4.72687	5.03668	0.000116676	0.598124	up
IFFO1	93	70	76	13	43	46	0.588269	0.388283	0.591742	0.113134	0.306762	0.320004	0.0124085	-0.955749	down
RHBDD3	465	626	537	388	832	855	5.00532	6.11258	7.0032	6.15269	10.9056	10.243	0.000477054	0.655119	up
KLC4	885	779	674	204	275	378	7.31723	5.30021	6.42721	2.13816	2.4692	3.31736	5.11569e-12	-1.12178	down
CHCHD6	507	591	469	126	330	385	8.89062	9.14186	9.78373	3.0686	6.83237	7.29877	0.00760452	-0.615719	down
ZNF510	900	1008	882	1233	1219	1496	2.44447	2.43128	2.82693	4.77832	3.94509	4.4152	6.33123e-08	0.87693	up
TMTC2	900	873	866	102	132	183	3.27162	2.57803	3.56976	0.44537	0.582996	0.632484	2.9976e-45	-2.33696	down
TSPYL1	3125	3510	2693	3216	3868	3776	10.8824	10.7904	11.0491	15.8271	16.0496	14.2013	2.55557e-05	0.599366	up
TSPYL2	848	909	740	2465	2648	2462	5.58175	5.24812	5.82727	22.5587	20.692	17.3824	1.60679e-28	1.99793	up
CDH17	248	205	184	70	61	94	1.1909	0.869481	1.04204	0.474696	0.345384	0.48711	7.18446e-06	-1.14372	down
TESMIN	510	588	426	77	307	169	2.72914	2.83152	2.65981	0.75211	1.88258	1.27161	0.000242543	-1.15569	down
NTN4	3584	4439	4257	1428	2116	2745	17.7731	19.435	24.7934	10.0097	12.6924	14.7976	3.10698e-06	-0.649862	down
MSTRG.3736	15444	16444	12318	3175	4456	5048	22.9355	20.7636	21.2772	6.54633	7.38443	7.63036	2.23499e-47	-1.45533	down
NUMBL	1611	1781	1305	1190	2465	2218	8.77233	8.49394	8.31688	9.46668	15.7452	12.7823	5.92833e-05	0.647374	up
MSTRG.1463	754	760	704	319	238	393	1.96094	1.74592	2.15863	1.17193	0.737171	1.10314	0.000115868	-0.846866	down
NRP1	13531	15334	12383	5698	7011	8668	45.1864	45.1637	48.3462	33.1348	30.1422	33.175	2.27912e-09	-0.597241	down
NRP2	9581	10214	7627	2091	2865	3475	26.6722	25.035	25.0177	8.30843	9.68364	10.556	2.07407e-39	-1.35881	down
GSTA4	643	694	632	221	288	333	9.23247	8.77547	10.8896	4.49841	5.25654	5.41007	3.57363e-10	-0.882837	down
DYNLT3	1792	1908	1766	2136	2069	2440	14.8456	13.9533	17.2615	24.9903	20.5345	21.7941	8.56025e-05	0.662711	up
RNF207	1142	1159	866	168	341	416	5.07272	4.54525	4.53611	1.05355	1.80363	1.99448	5.17377e-16	-1.4717	down
STRA6	5284	5230	3967	543	944	1092	37.4704	32.5193	33.1614	5.97221	8.2532	9.17812	1.39903e-55	-2.16902	down
KIFC1	2506	3355	2267	730	1339	1403	19.5714	23.0753	20.6705	8.08204	12.4914	11.8386	5.67876e-10	-0.896693	down
PROS1	1980	1708	1589	870	788	878	10.4446	7.88171	9.81422	6.4437	4.94056	5.0807	0.00107222	-0.663301	down
TCERG1	5325	6042	4685	5776	6188	6696	21.1993	20.9745	23.4107	36.4218	30.0715	29.5133	4.812e-05	0.602458	up
INTS12	605	755	573	684	927	991	5.93443	7.12721	7.02611	9.87903	11.1931	10.5997	4.02857e-10	0.784228	up
INTS11	1854	2156	1513	430	1109	1060	18.1673	17.7201	16.7394	6.7166	13.4247	12.2595	0.000113488	-0.785881	down
AGAP1	1921	2295	1796	664	1006	1273	3.26408	3.47901	3.52589	1.61679	2.13228	2.65467	1.47631e-09	-0.703937	down
AGAP2	227	245	213	83	101	144	0.824688	0.766379	0.872063	0.41325	0.388785	0.607402	0.000226081	-0.727805	down
AGAP6	400	526	206	363	638	636	2.62999	3.08678	1.5921	3.35934	5.18957	4.57236	0.000303257	0.892089	up
SLC23A1	289	271	248	37	56	58	2.2187	1.83963	2.24552	0.394118	0.506239	0.465837	9.68611e-21	-2.0836	down
SLC23A2	14436	12292	10932	3449	4281	5218	36.7521	27.6363	32.7858	12.3986	12.9757	14.3442	1.62206e-18	-1.19487	down
ENSG00000286190	238	202	126	30	56	64	2.8012	2.10184	1.74463	0.48461	0.774422	0.803468	4.47875e-08	-1.58849	down
GDPD5	271	267	173	52	130	131	1.32295	1.22206	1.27906	0.337984	0.795921	0.717059	0.000786197	-0.873598	down
PON1	60	70	52	80	99	71	0.437473	0.454769	0.445317	0.830512	0.868152	0.56634	0.00631369	0.853048	up
MSTRG.19224	412	442	351	169	218	226	0.841785	0.797743	0.847014	0.488249	0.529768	0.499057	0.000137799	-0.617392	down
AGER	159	187	150	67	79	92	1.94683	2.07814	2.15014	1.33233	1.1	1.3876	0.00133309	-0.704073	down
PLD5	614	546	515	252	255	319	1.2537	1.20823	1.23394	0.717227	0.621165	0.694029	0.000346581	-0.657366	down
PLD6	358	428	291	320	473	542	2.44961	2.5914	2.34795	3.10008	3.86061	4.01452	7.1899e-06	0.65349	up
PLD1	1869	1591	1843	643	597	970	5.70803	4.28024	6.60779	2.83138	2.23177	3.23325	2.65128e-06	-0.923103	down
PLD2	1717	1784	1448	453	906	1074	9.12007	8.34174	9.01381	3.61929	5.89134	6.17988	9.35786e-06	-0.723646	down
DOCK1	5300	6163	4844	1560	2098	2458	13.7483	14.0933	14.7855	5.71655	6.48008	6.88904	4.91372e-30	-1.0684	down
SCNN1D	242	220	218	55	105	117	1.49627	1.45246	1.6815	0.456793	0.741344	0.89984	9.19323e-06	-0.985632	down
SCNN1A	714	695	518	120	214	251	3.70942	3.23056	3.37538	0.861296	1.51579	1.54003	1.23914e-15	-1.39859	down
FAM98A	2605	3188	2324	3400	4175	4183	16.5309	17.7766	16.6067	30.5171	31.5752	28.9339	2.01817e-11	0.912316	up
SMIM13	1338	1691	1459	1600	1681	1909	4.83896	5.40504	6.22338	8.1821	7.24538	7.45848	0.000230847	0.587135	up
MSTRG.20728	946	1097	782	811	1317	1341	1.25869	1.38063	2.40326	1.24429	1.71713	1.51784	4.2525e-07	0.638463	up
MSTRG.27977	504	601	383	158	271	220	1.08314	1.13395	0.960007	0.480488	0.67359	0.509299	1.29583e-05	-0.837246	down
PPID	1751	2160	1918	2308	2345	2865	17.0697	18.6978	22.0098	31.8192	27.4874	30.1649	2.68778e-06	0.74038	up
LLPH	2464	2672	2141	3137	3333	3249	5.90985	5.81176	5.77714	10.1448	9.16472	8.38266	1.78312e-06	0.812211	up
MSTRG.26769	91	119	108	13	44	47	0.421953	0.526427	0.498467	0.045715	0.217232	0.20065	0.000158455	-1.32891	down
PDE7B	2758	2731	2397	1032	1132	1436	9.05268	7.94742	9.28231	4.83288	4.4297	5.10624	1.05271e-08	-0.77378	down
PIR	2663	3399	2924	857	1174	1576	36.1023	41.0275	47.0175	16.6778	19.0354	23.158	9.74112e-15	-0.989553	down
KBTBD7	483	555	511	558	585	671	1.80096	1.82816	2.24774	2.94093	2.59841	2.70337	0.000429399	0.599204	up
KBTBD6	691	786	629	782	938	988	2.33376	2.34359	2.50282	3.73099	3.77196	3.60286	1.90629e-07	0.7317	up
KBTBD8	12	19	10	36	40	46	0.045121	0.063374	0.041506	0.227712	0.292772	0.193339	1.03043e-05	1.95101	up
MSTRG.24611	289	343	229	305	389	427	1.69206	1.76571	1.30875	2.41809	2.70787	2.43581	4.13448e-06	0.744195	up
GLRB	313	322	322	142	147	181	1.8516	1.71886	2.2585	1.23063	1.03182	1.16237	0.000702847	-0.668876	down
PHAX	1754	2067	1692	2484	2682	2887	8.59489	8.94625	9.7728	17.197	15.6516	15.2702	7.766e-10	0.928494	up
RBM27	3473	4001	3378	4434	4411	5752	9.39521	9.56008	10.7771	16.9533	14.2132	16.8013	6.11932e-08	0.799391	up
RBM22	2344	2792	2341	2278	3312	3784	18.2096	19.089	21.2845	24.8017	30.5692	31.6075	1.82266e-11	0.663153	up
RBM20	502	476	356	139	180	250	1.21502	1.01788	1.0161	0.474625	0.518441	0.653875	5.79466e-07	-0.893436	down
EPHA5	1638	1646	1792	301	626	863	3.68357	3.34637	4.75577	1.69494	1.70302	2.12597	3.42773e-09	-1.23504	down
EPHA4	166	184	129	66	75	77	0.476678	0.470051	0.477295	0.257058	0.269303	0.271649	0.00151281	-0.762462	down
EPHA2	5393	7012	5456	4089	8531	10221	24.1708	27.7608	28.8334	25.899	45.5377	49.4587	0.000141257	0.650745	up
LSMEM1	80	78	28	66	84	116	1.01034	0.801281	0.409246	1.20705	1.28648	1.57444	0.0145935	0.875636	up
MSTRG.4049	900	1027	894	187	270	357	5.44819	5.32579	6.60415	1.63894	1.94332	2.23285	7.83252e-26	-1.46816	down
MSTRG.14334	118	100	117	48	31	36	0.891414	0.744995	1.15057	0.416313	0.353746	0.298156	0.00190762	-1.13793	down
ENSG00000273088	46	52	76	105	272	296	1.06178	1.07474	2.09267	3.45364	7.60097	7.50172	6.9436e-12	2.21283	up
ARL2	3467	4101	3136	1146	2071	2343	66.9783	69.9805	71.1503	31.4342	47.4898	49.3212	1.49101e-06	-0.62702	down
ARL6	532	613	560	695	738	859	2.42746	2.49357	3.03598	4.51387	4.16624	4.62069	9.69844e-07	0.795947	up
MLXIPL	370	353	295	60	89	136	2.4962	1.97271	1.88196	0.483814	0.634009	0.960803	2.88739e-13	-1.52238	down
TXNL1	3203	3836	3123	3685	4033	4521	9.53383	10.1631	11.1691	16.8033	15.7922	14.7531	4.19608e-06	0.644761	up
MSTRG.16889	1099	1043	1087	433	491	574	3.08169	2.48401	3.45144	1.60567	1.51284	1.8414	2.11571e-06	-0.755764	down
MSTRG.16888	219	194	171	23	35	52	1.35668	1.09757	1.4058	0.21427	0.270967	0.374686	4.87484e-15	-2.09159	down
CYP3A5	1154	1034	983	338	322	401	5.90195	4.59549	5.86141	2.17085	1.72487	2.07915	5.28027e-11	-1.20834	down
MSTRG.19020	27	44	20	44	96	136	0.102114	0.150128	0.089783	0.237036	0.441625	0.564815	3.24997e-07	1.90401	up
MSTRG.16223	75	85	82	22	36	34	0.680823	0.681516	0.877513	0.281357	0.380582	0.326887	0.000864064	-1.05999	down
RASA4B	394	312	255	68	104	136	1.14098	0.801509	1.25235	0.27494	0.358689	0.423563	4.10481e-09	-1.31994	down
UBALD1	830	1020	637	577	1185	1425	8.01514	8.28719	7.239	6.79394	12.0592	12.6365	0.000381772	0.666035	up
RIPPLY3	104	99	110	33	45	60	0.873807	0.729595	1.08835	0.382403	0.442989	0.539894	0.00245226	-0.861135	down
MSTRG.9002	179	188	114	173	246	237	1.41127	1.70679	2.16637	2.97603	3.29157	3.05117	0.000116995	0.812628	up
SLC4A5	83	200	68	38	24	60	0.285786	0.499058	0.220988	0.147753	0.079191	0.19757	0.00956106	-1.12426	down
SLC4A4	1190	1290	1082	184	223	284	2.74446	2.62674	2.98013	0.59511	0.607478	0.779448	7.73368e-52	-2.02123	down
DCTN5	3706	4064	3315	3809	5020	5473	6.36153	6.39044	6.74111	10.3982	11.61	11.0577	1.22658e-12	0.721865	up
KCMF1	3369	4012	3200	3483	4200	4789	9.10258	9.43352	9.72775	13.6461	13.1376	13.2606	1.68623e-07	0.599864	up
KNTC1	5270	6136	5204	2312	2404	3121	16.8454	17.0883	19.2634	10.6967	9.46174	11.6092	2.0548e-07	-0.718213	down
PLCL2	286	341	269	392	384	461	1.21882	1.27676	1.35088	2.3491	1.94362	2.18445	5.43823e-06	0.846915	up
MXRA8	186	209	148	44	80	85	1.4315	1.43466	1.35584	0.469836	0.742269	0.69616	5.11342e-06	-1.04481	down
IGSF1	406	417	368	88	115	154	1.44039	1.31728	1.44721	0.40385	0.460104	0.552361	7.00941e-16	-1.40569	down
IGSF3	4384	4295	3407	1329	2119	2342	10.695	9.27878	9.82005	4.58975	6.21574	6.19112	7.52979e-10	-0.730752	down
MOB1B	1762	2001	1852	2477	2266	2945	4.50868	4.54718	5.58216	8.99178	7.02109	8.17731	1.82825e-06	0.832272	up
ILVBL	1812	1995	1551	430	1047	1170	14.5139	14.0618	14.4617	5.18018	9.94351	10.1504	0.000230112	-0.728753	down
ITGB2	228	247	190	28	67	89	1.61278	1.55572	1.65044	0.220788	0.683715	0.701843	2.88511e-09	-1.55809	down
ITGB5	13414	16107	13134	3910	6716	8407	54.3073	57.7171	62.7239	22.8715	32.7403	37.1757	5.06337e-11	-0.854404	down
ITGB4	9524	10337	7106	1453	3534	4140	30.0192	28.8711	26.382	6.56062	13.3398	14.2372	4.32784e-10	-1.27506	down
ITGB6	645	612	602	90	86	115	2.50777	2.08749	2.69979	0.482876	0.389024	0.472011	1.8739e-32	-2.3213	down
CFAP69	255	232	216	68	66	73	1.37329	1.20897	1.44981	0.548511	0.458865	0.383694	7.78926e-09	-1.3937	down
USP35	485	483	360	447	689	672	2.12468	1.72721	1.70131	2.49554	3.36703	3.01758	1.3066e-07	0.793618	up
SHMT1	2976	3454	2557	572	1111	1225	22.3875	25.9107	24.0618	5.97529	10.2221	10.9096	2.75821e-19	-1.31274	down
FGG	1562	1039	1180	364	366	440	14.3597	8.90589	12.9422	4.68217	3.99783	4.59735	9.53522e-10	-1.33117	down
EXT1	3412	3649	2716	972	1382	1644	7.34111	6.91412	6.86998	2.94555	3.53069	3.81606	2.23253e-18	-0.949585	down
SPTY2D1	2261	2767	2133	2986	3155	3344	7.13902	7.71657	7.94023	13.3232	11.8651	11.3999	5.11826e-07	0.79512	up
TMED7	5151	5499	5209	6034	5537	6871	23.247	21.9237	27.7256	38.4925	29.7678	33.4826	0.000573089	0.600336	up
RNASEH2A	1944	2768	1940	655	1376	1545	29.5973	37.2573	34.7942	14.1471	25.1537	25.7961	0.000925512	-0.586862	down
MAOA	529	465	378	169	191	233	2.33043	1.75169	1.92749	1.07037	0.936156	1.09251	3.78301e-06	-0.853248	down
CLYBL	362	395	292	110	102	139	4.22269	3.89248	4.07755	2.12211	1.61242	1.10545	3.852e-09	-1.20824	down
ADSS1	755	606	530	113	170	167	7.92071	5.74687	6.61892	1.76269	2.17564	2.09352	1.65e-19	-1.72924	down
SCN9A	2746	2858	2711	853	910	1083	6.67109	6.24863	7.89252	2.4552	2.84798	2.96959	1.24731e-15	-1.1829	down
VSTM4	179	188	154	62	81	73	0.527859	0.509077	0.586305	0.339629	0.409131	0.291504	9.3446e-05	-0.907605	down
ABCB1	149	134	121	33	24	45	0.50469	0.400882	0.484081	0.158308	0.094299	0.162618	1.5825e-07	-1.63068	down
ABCB7	2027	2131	1923	795	901	1218	12.7946	10.394	14.7463	5.97707	6.92685	8.34696	3.75192e-08	-0.715625	down
ABCB8	1919	2370	1704	575	1260	1299	14.4786	12.8919	13.4983	4.85732	9.00319	7.9224	0.0002667	-0.625218	down
PMAIP1	1312	1622	1808	2092	1895	2490	12.255	13.4198	19.883	27.5404	21.0666	25.1875	7.31385e-05	0.819745	up
SPEF2	389	442	429	163	162	223	1.89887	1.921	2.49916	1.28121	1.04986	1.27524	9.3978e-06	-0.847523	down
ITGA10	84	100	96	100	129	146	0.288785	0.302209	0.388869	0.485822	0.529281	0.542959	0.000757954	0.766373	up
ITGA11	278	204	111	58	57	52	0.480746	0.31177	0.226858	0.140352	0.117752	0.09582	5.35239e-05	-1.41891	down
CTXN1	224	226	183	32	137	147	3.20143	2.84202	3.07507	0.635005	2.32987	2.26405	0.0290783	-0.746535	down
MSTRG.25371	82	66	76	29	42	34	0.423825	0.297214	0.457857	0.209872	0.258728	0.187042	0.0272059	-0.746139	down
MAML2	831	786	708	257	279	373	2.07603	1.7326	2.08688	0.91599	0.855353	1.00599	2.44531e-10	-1.00506	down
MAML3	1611	1586	1201	448	711	811	4.162	3.61866	3.65902	1.63557	2.1873	2.26051	7.33836e-10	-0.827222	down
HERC5	269	293	247	384	358	456	1.35404	1.30161	1.46447	2.73186	2.1446	2.47879	1.06345e-06	0.945448	up
PEX5L	25	33	25	66	56	47	0.048424	0.056233	0.055454	0.179526	0.127798	0.118564	0.000376871	1.45412	up
PRR36	161	142	109	21	40	54	0.634604	0.494986	0.504634	0.116784	0.184609	0.229297	2.41797e-07	-1.53002	down
BEAN1	349	329	263	31	67	50	2.36392	1.98102	2.08353	0.247472	0.464461	0.381883	1.89682e-21	-2.33223	down
AAR2	1867	1990	1554	1402	2571	2518	11.894	11.0985	12.0728	12.4516	20.0888	17.5997	1.03981e-05	0.59016	up
OSBP2	476	672	541	122	288	378	2.18625	2.83245	2.88335	1.05746	1.8292	1.75859	0.000476249	-0.818459	down
LRP1	5172	4622	3768	1200	2554	2865	6.15918	4.83902	5.27378	2.01276	3.64852	3.73001	3.93808e-05	-0.73866	down
LRP4	788	767	626	216	413	427	1.70857	1.47215	1.59859	0.65964	1.06475	0.998814	7.70405e-06	-0.727314	down
LRP5	6053	6864	5168	1452	3604	4229	21.2991	21.2967	21.5438	7.18463	14.9211	15.9083	0.00082622	-0.67968	down
ANTXR1	13655	15559	12651	4851	6286	6691	43.8764	43.9179	48.0801	23.7203	26.4459	26.587	1.83505e-16	-0.872351	down
TEAD3	410	430	360	333	531	627	2.43494	2.24433	2.51338	2.79464	3.74237	4.01427	5.52357e-06	0.63802	up
PLEKHF1	107	115	104	85	268	326	1.13605	1.16799	1.41303	1.25795	3.48091	3.754	2.10235e-05	1.31515	up
XKR9	60	76	55	63	68	105	0.335219	0.37369	0.357315	0.498746	0.443101	0.62709	0.0189169	0.65204	up
FANK1	227	221	144	63	73	74	3.30956	3.14148	2.56797	1.37072	1.30544	1.25165	8.13699e-06	-1.12024	down
MSTRG.14782	93	90	62	30	21	26	1.16935	0.961581	0.917918	0.506314	0.318802	0.312903	0.000768701	-1.26635	down
MSTRG.14783	98	89	62	30	39	46	1.09817	0.874179	0.809175	0.469368	0.520488	0.553577	0.0139857	-0.764943	down
MAPT	235	235	198	64	87	110	1.21766	0.901897	1.35988	0.403562	0.457251	0.517307	4.69114e-07	-1.02054	down
AVIL	78	80	69	26	29	43	0.442162	0.400229	0.461549	0.207282	0.193067	0.262689	0.0057769	-0.87289	down
MOB3B	702	702	567	252	299	337	1.91221	1.68947	1.82126	0.969504	0.969292	0.990938	2.16657e-07	-0.790649	down
MSRA	429	519	331	56	126	118	5.06977	5.45329	4.57639	0.926285	1.77075	1.50549	3.53491e-16	-1.76288	down
EED	1213	1412	1152	1517	1631	1789	11.5821	11.3998	13.58	20.5803	19.0165	18.954	4.29739e-07	0.766315	up
PDHB	2800	3417	2818	1059	1487	1544	32.8195	35.3883	38.9745	17.4166	20.519	19.3022	1.51335e-12	-0.792775	down
C18orf21	558	667	537	587	750	847	10.3852	11.1218	11.8186	15.5199	18.2823	17.787	1.64728e-07	0.663907	up
FAHD2B	680	743	577	152	274	304	8.58916	8.36225	8.53833	2.78317	4.24249	4.27527	2.19047e-13	-1.13021	down
ENSG00000258653	315	436	117	328	408	323	1.50402	1.84103	0.656133	2.21582	2.32117	1.66426	0.0344608	0.722255	up
C3orf80	465	339	397	186	200	223	2.94372	1.89243	2.95964	1.66507	1.50852	1.51852	0.00518406	-0.622907	down
ENSG00000290146	75	92	66	77	93	144	1.31152	1.42275	1.36725	1.94437	1.95707	2.70746	0.00235264	0.76622	up
MSTRG.1776	96	95	93	31	43	44	0.54665	0.516603	0.63187	0.261905	0.312649	0.247155	0.00133494	-0.925574	down
TRAPPC9	2321	2437	1987	262	510	578	6.83776	6.5446	7.09278	1.08296	2.05247	1.96032	4.60355e-41	-2.01083	down
TRAPPC2	891	924	710	338	411	483	6.10056	6.33445	5.83536	3.66783	3.58939	4.05602	9.55835e-07	-0.678976	down
PSMG4	668	857	634	190	383	412	7.32535	8.49042	8.41387	1.81075	3.37838	4.16428	1.74549e-06	-0.815023	down
MSTRG.27077	142	145	128	47	62	88	1.19471	1.23415	1.26841	0.659382	0.667847	0.793469	0.00183787	-0.747024	down
CFAP20DC	196	253	205	76	104	104	1.11384	1.19824	1.44066	0.576224	0.638614	0.58441	3.78183e-05	-0.84974	down
NPY4R2	2516	2497	1974	386	800	799	21.8812	19.2045	20.2477	4.73793	8.2836	7.50931	1.58621e-20	-1.50186	down
CDCA3	2746	3750	2552	647	1140	1380	31.3384	35.4568	33.5848	11.7294	17.14	19.8088	8.88413e-16	-1.19303	down
MUC1	415	376	260	72	128	135	4.3319	3.45651	3.25384	1.04818	1.63681	1.5893	1.06649e-09	-1.31723	down
MSTRG.29847	560	540	569	153	116	186	1.31063	1.39994	1.7734	0.476168	0.356576	0.46806	7.85046e-11	-1.5077	down
MSTRG.29846	403	366	333	75	76	130	1.90378	1.45378	1.98524	0.455562	0.408864	0.612596	2.56003e-14	-1.63806	down
RELT	379	441	355	290	706	665	2.06446	2.12033	2.26036	2.51136	4.77561	4.17743	8.21229e-05	0.802332	up
RELB	1464	1794	1366	433	790	987	13.6198	13.4591	14.4361	5.70861	8.69277	9.76693	6.49905e-07	-0.755364	down
CRISPLD2	115	168	138	33	40	70	0.510436	0.580221	0.62511	0.17943	0.18359	0.293425	1.40734e-05	-1.2342	down
ZNF841	373	352	360	527	603	705	1.73585	1.4259	1.97633	3.47034	3.368	3.52303	1.24471e-11	1.11174	up
RHBDL3	240	233	179	35	39	38	0.861826	0.726468	1.18335	0.174486	0.160873	0.144503	5.29195e-17	-2.17415	down
COPS4	1392	1713	1311	1432	1758	2068	14.3995	16.1426	16.1823	21.5087	22.0902	22.9628	1.5618e-07	0.610372	up
ZNF596	52	52	55	72	76	86	0.456522	0.397372	0.557424	1.24409	0.653797	0.950211	0.00179956	0.919224	up
MDGA1	1489	1263	742	203	416	338	2.83022	2.16365	1.64375	0.643732	0.968444	0.645116	1.36456e-10	-1.52637	down
IGF2	93	81	59	143	139	160	0.294212	0.272889	0.218685	0.639063	0.626333	0.552835	1.01221e-06	1.3087	up
MSTRG.31424	158	148	154	256	198	243	0.404107	0.333745	0.465123	0.92374	0.601996	0.67192	0.000176303	0.998007	up
SSB	6319	7365	5884	8101	7666	8860	67.6435	69.7233	74.3781	122.115	97.8199	102.435	1.71061e-05	0.726414	up
ZNF337	2961	3199	2703	7152	7609	9584	12.9084	12.4452	13.7901	44.6527	40.8524	46.7204	1.37283e-42	1.82379	up
TEX19	27	32	42	28	67	61	0.244629	0.250307	0.443148	0.360814	0.727229	0.592371	0.0185449	0.921119	up
CYP24A1	102517	102787	94552	37659	39444	51477	561.112	496.817	609.221	291.773	258.539	306.886	4.52009e-10	-0.861496	down
BMPER	864	1186	994	231	260	317	3.2627	4.57917	4.51988	1.73312	1.20189	1.60813	1.34241e-21	-1.5547	down
SYNJ2BP-COX16	25	44	30	43	49	59	0.665243	0.972964	0.922494	1.62542	1.57577	1.66796	0.00620224	0.975188	up
LRP2BP	52	81	59	63	76	91	0.163699	0.27015	0.300091	0.415517	0.378858	0.422035	0.0267953	0.61862	up
GALNS	1132	1422	1091	333	731	917	9.28635	9.98373	10.1045	3.63868	7.08109	7.98234	0.00235093	-0.58933	down
GLO1	9404	11185	9772	11355	11488	14098	82.4932	86.6724	101.095	140.776	120.034	133.525	1.13575e-05	0.657703	up
TTC14	1717	1735	1660	2037	1780	2246	7.90846	6.86232	8.33962	13.3916	9.80849	10.8279	0.000790789	0.632645	up
TTC17	3269	3615	3291	4811	5487	6433	14.6456	14.271	17.5631	30.5679	28.9709	31.2214	5.09887e-17	1.07816	up
TTC13	1166	1481	1233	1380	1605	1930	6.49293	7.51371	8.21914	10.8986	10.9432	11.6167	1.10328e-07	0.70079	up
TTC12	486	607	446	164	236	269	3.74106	4.15019	4.02926	2.0236	2.17652	2.04086	7.08302e-09	-0.857366	down
ZFP92	49	79	50	80	95	109	0.134661	0.190554	0.162476	0.31083	0.310045	0.323035	0.000160995	1.04296	up
RICTOR	2009	1982	2142	2463	2098	2891	3.73869	3.28586	4.76819	6.51001	4.67372	5.90531	0.000864938	0.655764	up
MSTRG.26307	252	287	220	246	296	419	0.710543	0.701999	0.906826	1.10319	1.11608	1.22724	3.36827e-05	0.681789	up
DALRD3	846	1250	914	313	575	722	9.40581	12.5888	12.2877	4.42274	7.46486	8.23729	0.000805225	-0.590851	down
PCDHA11	170	146	140	138	199	210	0.783155	0.662927	0.803226	0.901384	1.01272	1.17096	0.00264084	0.601035	up
PCDHA12	265	469	408	456	487	483	1.07046	1.37577	1.58031	2.15374	1.91444	1.76698	0.00277873	0.709047	up
MSTRG.1363	95	87	100	39	35	44	1.08915	0.878339	1.34843	0.626391	0.475671	0.548619	0.00496835	-0.897298	down
CNTD1	81	74	68	199	161	188	0.438526	0.355427	0.521233	1.52232	1.03913	1.10138	1.9985e-09	1.69895	up
OBSL1	1499	1475	1094	265	632	610	5.53578	4.95144	4.9145	1.44868	3.26684	2.57503	9.73195e-09	-1.12683	down
FBXO45	1078	1216	1043	1164	1330	1448	3.21392	3.38319	3.67448	4.90547	4.75019	4.93055	1.55808e-05	0.609999	up
FBXO43	449	479	449	104	123	162	2.50053	2.36491	2.96191	0.811238	0.810895	0.966399	8.90677e-18	-1.48432	down
SFRP1	2169	2719	2282	969	1328	1455	8.59219	9.51505	10.661	5.42103	6.26418	6.22227	3.30798e-07	-0.586517	down
SFRP4	154	193	159	51	49	69	0.945044	1.05094	1.18432	0.517086	0.355549	0.482231	7.91634e-07	-1.22414	down
COL1A1	2232	1927	1275	413	1044	908	10.8562	7.15407	6.23859	3.10446	5.82447	4.25671	0.000115606	-0.889569	down
CEMIP	128	120	109	34	55	44	0.443293	0.340297	0.52573	0.112296	0.157444	0.275316	0.000123706	-1.07701	down
LRRK1	2974	3406	2435	875	1710	1808	3.44505	3.60881	3.34924	1.5523	2.56075	2.39229	3.49799e-06	-0.685949	down
LRRK2	1933	1836	1984	743	731	981	5.10078	3.86363	5.32768	3.0198	2.59362	2.82803	5.17862e-07	-0.87261	down
MRPL18	2330	2825	2344	2504	3397	4163	42.4726	45.4969	50.3888	64.52	73.7678	81.945	5.473e-14	0.76327	up
ANKRD20A1	52	58	66	107	76	121	0.263507	0.227482	0.34282	0.670794	0.410554	0.593701	0.000382875	1.16567	up
SNCG	104	107	86	19	61	69	2.42316	2.20246	2.3495	0.630677	1.71777	1.7544	0.0348336	-0.713708	down
MSTRG.4728	82	75	73	36	19	35	0.67295	0.515587	0.690222	0.405709	0.184941	0.292481	0.0141947	-0.961324	down
RNF128	110	55	75	33	20	24	0.692263	0.312268	0.553031	0.287964	0.149305	0.159638	0.00648742	-1.23594	down
RNF125	55	53	43	75	59	83	0.171494	0.147002	0.15888	0.335835	0.222386	0.282288	0.00531059	0.908985	up
SACS	4820	5208	4576	6125	6000	6812	5.62147	7.66758	6.27172	9.80205	9.0532	8.76732	3.64589e-06	0.761425	up
NIBAN1	1211	1657	1455	477	522	714	3.11175	3.77605	4.43663	1.72716	1.5968	1.97913	9.58816e-10	-0.984511	down
GPN1	2288	2714	2016	994	1109	1365	18.581	19.9689	18.9762	10.9857	11.0893	12.0553	6.30084e-07	-0.650037	down
NSA2	6419	7275	6130	7748	7522	8865	26.862	27.2579	30.1629	57.3946	38.0172	39.7779	3.02135e-05	0.670111	up
PHLPP1	829	899	757	254	485	548	2.33129	2.23302	2.5053	1.00643	1.62106	1.66086	3.98764e-05	-0.638443	down
P2RX6	68	74	51	15	20	41	0.447395	0.484248	0.411947	0.223671	0.148016	0.381803	0.00674357	-1.03361	down
DENND1A	1113	1221	1111	322	645	757	4.04877	3.86403	4.68381	1.71811	2.77148	3.13319	2.89232e-05	-0.701181	down
DIS3	2680	3090	2590	3152	2952	3615	5.03336	4.62048	5.83329	7.54041	5.95435	7.33731	0.000313424	0.604382	up
MSTRG.28471	337	414	299	436	428	489	1.98661	2.32162	2.29802	3.79391	2.9412	3.46518	6.7106e-05	0.756589	up
SHARPIN	1591	1940	1323	376	954	1066	19.6396	21.1037	19.2928	6.75005	14.1501	14.0883	0.000588299	-0.726931	down
ZCCHC10	879	942	884	1018	994	1146	9.71268	8.55566	10.1154	14.2302	12.3	11.9276	0.000604308	0.603955	up
SLC45A4	794	900	849	197	362	478	1.94468	1.91439	2.36582	0.656467	1.01496	1.21954	1.69456e-08	-0.998349	down
SLC45A1	256	269	240	43	114	166	1.82962	1.7108	2.0051	0.418978	0.963883	1.27084	0.000546399	-0.980117	down
MTUS1	11676	12224	11820	4747	4878	6594	34.1986	31.4893	40.9658	19.4474	17.033	20.6287	8.314e-08	-0.78275	down
FGL1	1009	985	817	406	343	416	12.0505	10.3298	12.0431	7.48515	5.1708	5.72309	2.48833e-05	-0.873194	down
ADARB1	443	513	424	186	237	295	1.53846	1.77602	1.55616	1.00532	0.900124	0.825424	4.73275e-05	-0.599184	down
CREG2	313	278	219	34	29	60	0.879308	0.690117	0.724706	0.133811	0.094798	0.181965	2.70736e-18	-2.38051	down
SLC22A23	1429	1344	1071	405	667	725	3.96086	3.25905	3.55563	1.57661	2.36084	2.17318	4.89925e-08	-0.767629	down
ZNF84	1806	1824	1693	2205	1918	2336	5.44661	4.85316	6.18402	10.517	7.54023	9.45735	0.000445055	0.67156	up
C10orf88	842	882	803	1056	1172	1427	5.11039	4.72986	5.74494	9.05448	8.46858	9.3505	2.17839e-10	0.89159	up
DOCK3	300	234	168	72	95	61	0.583165	0.402899	0.385882	0.196562	0.219815	0.127863	5.38172e-05	-1.22831	down
MSTRG.21977	376	350	376	124	174	161	0.858059	0.699423	1.0266	0.391115	0.466197	0.391908	3.01496e-06	-0.918327	down
LIN7C	2260	2560	2233	3411	3255	3871	8.25124	8.25848	9.61716	17.6076	14.1587	15.2628	8.48858e-09	0.964792	up
IMMP2L	1178	1352	1192	194	299	430	11.4385	11.2286	14.7871	2.38648	3.14062	4.34836	5.45542e-28	-1.70179	down
MSTRG.12036	97	106	100	31	47	59	0.998482	0.957536	1.2043	0.450451	0.565754	0.648882	0.00282868	-0.821133	down
NFATC2	123	116	103	27	36	30	0.292535	0.343936	0.289735	0.089067	0.098226	0.080143	4.88895e-07	-1.52012	down
TNFAIP8L1	824	981	772	245	271	387	3.81553	4.01294	4.21839	1.58692	1.48868	1.93286	4.12241e-15	-1.16429	down
TAS2R20	60	65	90	25	32	47	0.446669	0.430995	0.795121	0.266192	0.278837	0.375387	0.0402756	-0.739957	down
CYP26B1	1114	1016	824	327	424	493	4.98151	3.84526	4.04487	2.13484	2.31663	2.28384	8.32624e-10	-0.900051	down
CFAP298-TCP10L	207	360	180	223	294	372	1.0607	1.35479	1.03242	1.37048	1.66834	1.77525	0.00521083	0.614607	up
MSTRG.11714	685	638	549	174	313	389	2.16115	1.77893	2.08864	0.875937	1.34671	1.37391	4.9578e-06	-0.788051	down
MSTRG.22313	239	398	232	90	161	207	1.40299	2.22405	1.75636	0.658206	1.16716	1.27682	0.00977533	-0.597331	down
ALKBH1	536	735	578	642	760	855	3.71038	4.63781	4.78279	6.21966	6.53959	6.49035	1.48894e-05	0.65382	up
COL17A1	239	285	185	71	124	158	0.851787	0.822348	0.733113	0.314404	0.510761	0.546651	0.00136859	-0.681698	down
FAM219A	1406	1473	1096	1234	1858	1856	6.88346	6.45173	6.36114	8.52967	11.0582	9.99264	7.29962e-08	0.665812	up
NRIP2	122	123	81	128	178	180	0.785186	0.715212	0.607579	1.15143	1.37635	1.25532	2.32648e-05	0.935152	up
CDKN2AIP	609	682	648	738	860	950	3.38229	3.26329	4.18202	5.80905	5.59148	5.64425	5.63039e-07	0.754581	up
TRMU	593	714	555	626	946	895	6.42631	6.70411	7.45875	9.84029	12.2666	10.3497	1.93234e-08	0.758847	up
CLSPN	2130	2616	1972	793	1208	1079	5.05081	5.23771	5.3777	2.69781	3.81617	2.80945	1.50091e-08	-0.766087	down
MSTRG.33388	589	755	516	611	823	993	1.58754	1.70769	1.28231	1.77137	2.2723	2.78355	1.67184e-08	0.733518	up
RBAK	1779	1874	1803	3247	2667	3104	4.76089	4.43712	5.71658	12.2716	8.55169	8.96381	8.02613e-08	1.12944	up
FOS	144	124	120	34	41	57	1.26162	0.927865	1.25796	0.493698	0.681702	0.520089	7.35499e-06	-1.22343	down
KIAA0753	1630	1865	1543	1618	1997	2481	7.1515	7.05517	7.87397	11.2912	10.8894	11.9546	9.7075e-09	0.623621	up
SEC14L2	1232	1327	889	277	375	424	5.6599	5.47996	4.88488	2.11342	2.41365	2.81994	8.60591e-20	-1.32566	down
IL1A	390	389	360	125	95	174	3.41666	3.01139	3.71562	1.54809	0.988422	1.64198	5.80927e-07	-1.17259	down
IL1B	145	111	68	20	21	49	1.78132	1.18836	0.988396	0.355158	0.286	0.646832	8.61456e-05	-1.53041	down
IL18	4043	4367	3599	4682	5023	5993	67.365	63.8473	70.8135	110.297	98.3218	106.889	2.2551e-08	0.758094	up
IL11	1670	1768	1221	293	426	431	13.1937	12.3569	11.2967	3.17884	3.9306	3.83468	3.65023e-31	-1.66329	down
EFHD2	3345	4134	3007	1017	1895	2157	24.4564	26.6813	25.9443	10.5222	16.5274	17.0251	2.09395e-07	-0.731916	down
EFHD1	148	181	131	49	74	84	1.44148	1.54932	1.49026	0.705452	0.990124	0.874018	0.000366229	-0.810589	down
ENSG00000275740	48	66	48	43	93	95	0.25624	0.306776	0.297906	0.319447	0.585635	0.54219	0.0058572	0.829898	up
MROH8	87	133	103	8	15	18	0.472167	0.616514	0.674506	0.057751	0.091414	0.09682	9.71214e-13	-2.64832	down
ZNF140	205	251	265	333	269	509	2.22414	2.21058	2.97274	4.46053	3.99333	5.53338	7.24339e-05	0.970161	up
ZNF142	1116	1401	962	907	1636	1689	2.01833	2.15642	2.09101	2.23068	3.19172	3.23961	1.22013e-05	0.614446	up
DDX31	710	888	701	586	1082	1141	3.47771	3.8324	4.04642	3.83583	5.93713	5.80795	2.38479e-05	0.610707	up
ISLR	69	81	50	7	2	9	0.517191	0.540813	0.452144	0.071403	0.014941	0.073235	4.23666e-09	-3.10307	down
PKIB	107	116	91	35	51	46	1.07745	1.07529	1.09049	0.567115	0.585884	0.499208	0.00118002	-0.895852	down
HCFC1R1	1758	1987	1450	310	829	928	46.1388	46.4132	44.9605	11.9964	26.0761	26.8362	1.85557e-06	-1.04608	down
MSTRG.5578	93	85	74	26	26	19	0.507143	0.373171	0.530446	0.192505	0.133483	0.131508	0.000113039	-1.43475	down
MSTRG.21190	75	84	55	33	34	33	0.458753	0.47839	0.391802	0.278777	0.241715	0.216108	0.0362585	-0.71049	down
MSTRG.5575	126	151	129	24	33	46	2.81339	2.97311	3.39531	0.751274	0.874568	1.1061	1.87795e-09	-1.64913	down
MSTRG.21228	98	84	57	13	29	23	0.813058	0.613518	0.553103	0.148893	0.284314	0.198717	4.69926e-05	-1.54208	down
SORCS2	165	165	98	30	57	73	0.48257	0.501086	0.328899	0.120992	0.204525	0.232213	0.000151447	-1.09852	down
CARS1	4278	6199	5843	1870	2416	3397	28.4641	36.0983	47.9037	17.7618	20.0099	24.386	4.21106e-06	-0.762222	down
MAPK6	6383	7260	6895	8648	8640	10415	21.1697	21.2756	26.972	40.5517	34.1396	37.3005	4.54062e-07	0.805722	up
BCO1	280	305	223	87	123	132	2.3641	2.21795	2.16625	1.67647	1.78459	1.8527	1.84751e-06	-0.891149	down
SERPINA6	129	96	91	7	9	14	1.59047	1.05462	1.36527	0.11733	0.102674	0.165753	6.93866e-14	-3.07271	down
MSTRG.15705	47	49	32	52	71	74	0.447604	0.379845	0.328153	0.893309	0.717759	1.02507	0.00140464	0.979509	up
ATRNL1	272	291	298	65	40	77	0.89294	1.2151	1.21901	0.607424	0.376675	0.166774	5.07153e-11	-1.872	down
PRIM1	1737	2108	1599	487	654	738	20.7741	22.0721	22.2951	8.21255	9.26333	9.47187	1.17429e-25	-1.18361	down
SLC43A1	199	220	198	41	51	82	1.43918	1.52857	1.84259	0.425988	0.41913	0.663538	1.83279e-10	-1.5026	down
MUC16	655	557	499	35	72	93	0.264067	0.348167	0.237128	0.019927	0.034415	0.040204	2.5744e-36	-2.79428	down
RASGRP2	98	81	70	21	13	32	0.838232	0.503884	0.633836	0.275756	0.089121	0.221627	6.12765e-05	-1.56643	down
RASGRP1	1440	1158	916	488	433	451	5.34953	3.82681	4.11052	3.06285	1.98364	1.77843	5.22603e-05	-0.948038	down
FIBCD1	150	165	133	23	66	77	0.829777	0.808849	0.818265	0.149875	0.436572	0.466696	0.000112069	-1.14342	down
ZNF426	246	238	275	413	394	437	0.667683	0.588339	0.833785	1.77071	1.29534	1.28433	1.10889e-06	1.08978	up
CCDC180	194	213	181	46	45	72	0.483567	0.470113	0.531966	0.162855	0.1326	0.194081	3.83216e-10	-1.50627	down
CCDC184	220	224	163	55	92	110	1.70422	1.53055	1.48595	0.599304	0.846499	0.912857	3.01653e-05	-0.911428	down
CCDC186	932	921	885	1170	1048	1276	2.38466	2.08055	2.74968	4.24466	3.09601	3.64803	0.000114488	0.737635	up
WNT7B	6077	7311	4967	1353	2953	3460	27.3712	29.129	26.3855	8.78383	15.9983	16.9936	1.77067e-07	-0.940944	down
CSRNP2	1299	1596	1338	1518	2055	2284	5.32949	5.98699	6.48308	8.99101	10.5164	10.5713	2.00085e-13	0.816617	up
PRR11	8220	9892	7176	2652	3065	4040	23.5397	25.0909	24.1758	11.0143	10.4813	12.53	1.46803e-17	-1.0163	down
BUB1	4673	6105	4566	1972	2454	3181	22.0438	25.5783	25.411	13.1506	13.8541	16.3343	9.20103e-09	-0.663183	down
NUPR1	156	199	213	399	393	609	1.20351	1.67629	2.33274	4.77224	3.11923	5.08545	2.1738e-14	1.64537	up
MSTRG.986	189	230	176	54	59	108	1.47886	1.37138	1.47559	0.455948	0.539964	0.734433	5.33752e-06	-1.09872	down
CT45A10	27	47	50	52	77	60	0.571899	0.882742	1.36578	1.55056	2.12928	1.34707	0.00856779	0.965189	up
C11orf86	346	270	258	58	161	174	5.19831	3.56747	4.56694	1.22605	2.85884	2.79992	0.00126793	-0.875717	down
C11orf80	832	852	698	181	334	383	7.87302	6.98639	7.57089	2.5002	3.78855	4.27577	2.90861e-12	-1.09208	down
TECPR1	907	1077	830	250	562	539	2.48126	2.58773	2.69006	1.00822	1.83252	1.60005	3.09822e-05	-0.746223	down
C1S	6830	6497	5235	2544	3290	3517	44.295	37.5451	40.5643	23.5796	25.6695	24.4699	5.50682e-07	-0.630921	down
C1R	4853	4930	3497	1326	2211	2330	34.8164	32.9696	30.3742	13.4359	20.6613	19.7164	2.47672e-10	-0.843181	down
APBB1IP	109	92	106	35	32	31	0.78115	0.544457	0.845722	0.356723	0.298299	0.238396	0.000174841	-1.27222	down
MSTRG.31138	94	106	75	40	42	38	0.461369	0.527294	0.523223	0.314968	0.242006	0.21703	0.00969203	-0.808488	down
C16orf87	895	953	942	1115	1002	1205	2.32992	2.20458	2.8801	4.19406	3.13369	3.38384	0.00101039	0.637327	up
H2AC6	728	775	999	80	89	134	9.00866	7.74598	13.1522	1.28284	1.18128	1.53592	6.26132e-33	-2.72713	down
PCDHGA1	39	34	37	40	57	48	0.168642	0.128236	0.173719	0.241049	0.266948	0.222347	0.032733	0.750701	up
PCDHGA6	89	81	51	88	95	91	0.277983	0.222151	0.18499	0.389052	0.353827	0.305298	0.0194828	0.702134	up
PHF6	3610	4290	3998	4621	4544	5775	14.1888	14.9479	18.6204	25.734	21.3883	24.8053	1.38569e-05	0.699873	up
PHF7	295	319	274	41	77	77	2.51538	2.34187	2.68193	0.477293	0.760883	0.68349	4.41326e-19	-1.85927	down
VARS1	3584	4593	3176	898	1947	2083	15.7781	17.882	16.3809	5.68187	10.1566	10.1528	1.80958e-07	-0.894776	down
CHMP1B	3303	3311	2994	3547	3968	4483	19.2633	17.0586	20.5887	29.2348	27.5638	28.2303	6.20704e-07	0.687324	up
NBAS	2422	2664	2487	701	1137	1465	6.19455	6.01971	7.23971	2.50669	4.01362	4.04309	6.88488e-11	-0.888963	down
TMBIM1	3313	3903	2914	3265	4885	5245	26.0187	27.5631	26.6718	36.0009	46.482	44.2358	4.18268e-14	0.747858	up
ENTPD5	1477	1658	1489	581	787	1018	5.87291	5.65742	6.84095	3.62667	4.28939	4.9549	1.68452e-07	-0.624498	down
ENTPD2	86	53	72	9	20	17	0.722347	0.392569	0.800325	0.097025	0.191882	0.149104	1.10939e-05	-1.89045	down
ENTPD1	990	1285	1064	1237	1433	1573	1.40023	1.60569	1.77509	2.47472	2.41488	3.07546	8.45194e-07	0.715315	up
DLEC1	18	23	22	57	60	63	0.044822	0.050092	0.063616	0.200949	0.181973	0.171944	4.00966e-07	1.88892	up
TNFRSF10A	932	1091	843	1237	1947	2200	6.13454	6.34512	6.60265	11.5427	15.3018	15.6919	2.65081e-29	1.2423	up
MSTRG.23493	54	60	42	38	108	116	2.31807	2.29778	2.15162	2.27239	5.58105	5.43948	0.00198744	1.03889	up
ENSG00000265690	214	195	156	51	80	116	2.56676	2.06656	2.2085	0.838781	1.13203	1.50208	0.000221852	-0.879309	down
MSTRG.25899	303	340	221	58	101	107	1.39902	1.38847	1.20312	0.373544	0.55576	0.530936	8.13513e-11	-1.36063	down
SUCNR1	63	70	52	101	88	127	0.263671	0.259465	0.257206	0.600766	0.442204	0.576495	4.24031e-05	1.14812	up
ADGRB1	106	96	81	20	22	37	0.299346	0.23925	0.270739	0.077567	0.071435	0.111665	4.12601e-06	-1.50919	down
CCDC24	377	411	294	106	205	254	3.88778	3.67519	3.06059	1.48212	2.29343	2.84752	0.00141794	-0.625912	down
CDKN3	3155	4014	2932	889	1380	1679	65.9362	73.1899	70.904	26.6488	35.3117	39.9368	2.46763e-18	-1.02444	down
MSTRG.33060	186	174	129	168	213	195	0.517615	0.426139	0.420608	0.660416	0.706146	0.585701	0.00529424	0.609879	up
DIAPH3	1447	2389	1780	679	746	962	7.48849	7.92458	9.31871	3.61412	4.26092	4.01302	8.28193e-07	-0.867661	down
MAGEE1	434	441	359	423	583	635	2.11254	1.89405	2.05709	2.90686	3.37904	3.33345	2.19224e-08	0.758677	up
RAMAC	1422	1797	1403	1633	1928	2071	16.0627	17.9374	18.6922	26.0708	25.9384	25.2654	1.40382e-06	0.657338	up
IRGQ	2427	2733	2178	2850	3644	4202	4.81663	4.4953	4.84723	7.9458	8.11514	8.47842	1.05068e-18	0.897162	up
NUS1	3247	3596	3060	3455	3852	4382	11.9723	11.712	13.3069	18.0056	16.9177	17.4448	4.59198e-06	0.609052	up
NREP	2724	2153	2079	855	890	1143	21.5522	16.0416	20.6802	8.9242	8.3247	9.34224	1.82091e-07	-0.909969	down
MSTRG.9313	170	128	125	29	46	53	1.18002	0.788977	1.02887	0.285701	0.377512	0.397434	7.51989e-07	-1.40142	down
MISP3	167	145	115	34	90	100	2.19782	1.6608	1.85989	0.556022	1.40018	1.4757	0.0297561	-0.638968	down
GSTZ1	1394	1705	1284	318	582	709	22.4385	24.7564	24.6058	7.53809	11.5487	12.3339	4.65865e-14	-1.13233	down
ATP6V1E2	371	399	403	124	224	202	3.90043	3.64804	4.87113	1.80385	2.70032	2.24762	5.008e-05	-0.76581	down
MSTRG.21094	87	143	73	29	68	49	0.354786	0.514407	0.351686	0.165744	0.331405	0.212926	0.0380234	-0.700527	down
HSD17B8	603	881	614	105	214	271	10.9131	14.0841	13.1011	2.66235	4.6023	5.29005	5.43628e-14	-1.52207	down
HSD17B7	390	550	397	681	964	1171	4.53607	5.61742	5.51129	11.1604	13.3439	14.6578	7.94097e-25	1.41633	up
ALDH3B1	11837	12721	9481	1768	3683	3824	78.8296	74.7437	74.5266	18.1831	30.0262	29.4299	1.4156e-23	-1.56515	down
MSTRG.6697	379	348	274	115	154	148	1.66772	1.34692	1.38903	0.684497	0.77268	0.686042	4.08999e-06	-0.904108	down
ZNF219	854	890	708	555	1133	1374	7.22991	6.16989	6.84715	8.35411	11.6028	12.8382	0.000436121	0.617156	up
PARD3	8920	9330	7978	3073	3737	4490	33.7347	30.845	35.8019	14.6099	15.9152	16.3388	1.23537e-15	-0.862666	down
UTP14A	2568	3038	2528	3012	3617	4079	18.1373	18.9326	21.0512	30.0345	30.4376	31.0834	1.88571e-10	0.75885	up
UTP14C	74	39	58	62	41	281	0.235082	0.108445	0.21814	0.278608	0.154383	0.968782	0.0107735	1.37155	up
RNMT	2577	3074	2359	2862	3150	3657	8.5195	8.31417	8.48558	13.0498	12.3707	11.9799	1.6478e-06	0.646192	up
SLC29A2	574	717	586	143	359	408	4.12019	4.53334	4.96012	1.44195	3.06889	3.15513	0.000534397	-0.757688	down
RFC2	2345	3132	2189	955	1261	1466	25.2508	29.7897	29.2673	16.7913	17.8609	17.5991	5.17376e-09	-0.702297	down
CBX7	510	536	447	95	168	243	2.2407	2.07634	2.29954	0.57431	0.858509	1.12716	6.40551e-11	-1.25982	down
ERCC2	1426	1704	1257	377	787	906	6.79197	6.77062	7.53829	2.86945	4.70456	4.66923	4.78659e-06	-0.778815	down
MSTRG.341	409	497	442	105	214	271	4.74392	4.96925	6.44189	1.71442	2.95594	3.60964	9.19646e-06	-0.896316	down
MSTRG.346	228	250	198	60	118	121	2.30348	2.23205	2.35844	0.856785	1.41481	1.31232	4.51744e-05	-0.853182	down
PFKP	21608	29799	21119	6704	15383	16651	143.459	175.422	164.957	63.2967	120.366	118.62	0.00103018	-0.604052	down
PFKL	3585	3893	2920	866	1974	2281	21.5789	20.7324	20.7246	7.43323	14.0913	14.7782	8.60057e-05	-0.729653	down
SNURF	96	82	99	183	132	179	1.79952	1.29491	2.14822	4.72524	2.9208	3.44962	5.17215e-05	1.22581	up
CLEC4E	247	162	126	25	47	32	2.42359	1.38486	1.25625	0.287342	0.620133	0.369939	3.85996e-09	-2.0135	down
SSR1	5772	6393	5726	6924	7067	8802	10.855	10.907	12.616	18.3329	16.4779	17.8936	7.95979e-07	0.71958	up
GNPDA2	1348	1496	1369	1837	1806	2355	7.42767	7.21854	9.08365	12.793	10.8813	13.0965	2.80882e-08	0.878384	up
POU6F1	260	310	226	63	115	134	0.859815	0.894031	0.855223	0.276765	0.437174	0.495831	3.14056e-07	-1.02644	down
ZFPM1	204	262	166	150	308	365	0.847575	0.990568	0.718775	0.933092	1.81245	1.85549	0.00121922	0.693185	up
MSTRG.17795	117	177	131	55	88	74	0.487711	0.63639	0.653134	0.359975	0.437351	0.349528	0.0169828	-0.612354	down
SPDYE2B	138	172	105	145	177	212	0.758672	0.835163	0.678343	1.12563	1.15521	1.25788	0.000440715	0.726611	up
MSTRG.28136	172	156	128	51	86	105	2.53909	2.03416	2.22239	1.06647	1.51217	1.67225	0.0123516	-0.593358	down
BECN1	3584	3942	2936	1284	1849	2135	32.9889	31.1051	31.167	18.8293	21.9783	23.0041	2.80255e-10	-0.647812	down
MSTRG.25286	26	37	25	75	70	84	0.222105	0.285475	0.259181	0.940519	0.726914	0.798428	1.77365e-07	1.76817	up
DOCK11	484	522	496	113	139	157	1.29732	1.2278	1.5914	0.418923	0.435252	0.451566	2.8909e-19	-1.53014	down
MSTRG.4526	455	646	629	188	214	348	1.37273	2.00634	3.00897	0.661437	0.711837	1.6791	2.37565e-05	-0.881822	down
MSTRG.22390	452	531	527	146	218	293	1.27874	1.21282	1.66219	0.604427	0.76161	0.954578	5.43184e-07	-0.886817	down
MSTRG.15235	87	107	92	94	99	162	0.676048	0.738327	0.846627	1.02792	0.921515	1.36447	0.0082426	0.649783	up
TBC1D9B	7579	8501	6303	2033	4254	4664	26.105	25.8512	25.5256	9.91096	17.4266	17.3364	5.61491e-06	-0.72573	down
CDH19	153	152	114	46	66	80	0.446241	0.376284	0.408476	0.178963	0.217603	0.266815	0.0010682	-0.787671	down
MSTRG.22936	123	118	92	39	28	41	0.666652	0.556554	0.58641	0.290126	0.170323	0.226256	0.000124585	-1.24037	down
MSTRG.10044	88	73	76	21	23	55	2.11087	1.54619	2.14012	0.714833	0.659079	1.41395	0.0092513	-0.965619	down
CKAP5	17651	22307	18212	7813	9844	12904	43.8326	49.0957	53.2161	27.9688	29.0811	34.8851	1.03372e-07	-0.586521	down
TDP2	2436	2827	2449	3110	3509	4070	22.2225	22.7884	26.3555	40.1205	38.1326	40.0797	1.81697e-10	0.836532	up
MSTRG.13536	304	322	245	378	499	494	6.50503	5.67824	6.15861	12.5409	13.7066	12.2752	1.64681e-10	1.01792	up
AFAP1L1	494	592	369	138	229	254	1.44773	1.53285	1.27674	0.569822	0.798504	0.803791	3.91025e-07	-0.888152	down
AFAP1L2	1831	1984	1495	518	766	859	8.65696	8.28981	8.30464	3.36861	4.23581	4.34639	1.54793e-17	-0.967803	down
SLAIN2	1463	1715	1456	1677	1819	2106	4.55393	4.48825	5.11785	7.12945	6.3627	6.7939	6.2617e-06	0.645189	up
CPA4	312	526	328	493	1015	960	1.97152	2.94121	2.47772	4.62465	7.6956	6.56572	2.74071e-12	1.41381	up
NPHS1	254	253	258	32	49	70	0.818652	0.740131	1.02931	0.141012	0.185624	0.241171	1.3573e-17	-2.02874	down
TMEM208	906	1025	825	886	1301	1258	20.2157	20.4249	21.8902	28.2214	35.0415	30.859	5.4474e-08	0.674528	up
PIMREG	2010	2521	1820	462	943	1024	21.2182	22.8055	21.7689	7.27994	12.3942	11.8681	1.91535e-11	-1.07333	down
MSTRG.14739	221	243	207	100	86	153	0.849726	0.824328	0.93621	0.541045	0.391751	0.634052	0.00647676	-0.634031	down
KDM8	162	178	138	40	91	82	1.17269	1.14374	1.17774	0.401602	0.786045	0.66712	0.000762015	-0.843808	down
SPATA9	28	41	21	32	40	51	0.273601	0.292193	0.209583	0.451553	0.423019	0.473655	0.0324988	0.810895	up
SPATA6	193	234	254	83	104	165	0.779503	0.775279	1.13795	0.428122	0.433859	0.715835	0.00680154	-0.639677	down
KCNF1	55	83	51	44	139	120	0.417295	0.563781	0.457721	0.470887	1.27533	0.991715	0.00381109	0.985659	up
MSTRG.21117	72	95	65	17	17	18	0.754092	0.787474	0.698133	0.183944	0.15192	0.178321	1.50255e-06	-1.78206	down
GTF3C6	2161	2571	2052	2496	2947	3170	48.4816	50.958	54.3039	79.1663	78.7814	76.7948	3.42496e-08	0.715439	up
GTF3C4	2834	3274	2686	2987	3519	3945	5.99584	6.06916	6.6969	8.84186	8.89285	9.01333	4.74133e-07	0.614872	up
TCIRG1	3231	3384	2612	742	2048	2233	23.1223	21.8361	21.8297	7.66945	17.1559	16.9913	0.00677926	-0.599353	down
SIGIRR	854	1007	704	184	528	595	18.4205	19.3979	17.6592	6.21445	14.4085	15.1842	0.00420304	-0.692233	down
C22orf23	313	356	324	354	391	486	2.85014	2.92087	3.56625	4.55311	4.23221	4.77079	4.51585e-05	0.666407	up
SC5D	948	1077	974	1247	1343	1571	2.45802	2.57374	3.00548	4.58998	4.30896	4.94069	1.92891e-08	0.840466	up
MSTRG.7837	157	179	125	41	79	42	0.583117	0.588077	0.546138	0.21414	0.346296	0.168636	0.000229882	-1.13823	down
CALB2	68	100	59	4	29	44	0.819047	1.0694	0.998526	0.060211	0.409297	0.572331	0.00934189	-1.31658	down
COX19	675	772	707	758	924	1067	2.4663	2.49003	3.04643	3.91169	4.03829	4.20754	1.55567e-07	0.704212	up
FXN	445	508	378	391	677	771	1.71343	1.7936	1.44196	3.13979	3.61979	3.15963	5.86226e-08	0.790572	up
NIPAL4	701	757	451	239	367	344	4.01588	3.86375	3.04674	1.95359	2.53645	2.13663	0.000468688	-0.644849	down
YRDC	555	675	535	674	988	1160	5.30498	5.70276	6.03367	9.10923	11.2522	11.9811	8.40715e-18	1.01344	up
AHCTF1	4770	5738	4826	9831	10553	12217	9.48915	10.0968	11.3581	28.2425	25.6634	26.6614	2.63045e-25	1.46282	up
SLC16A13	422	501	420	112	262	292	4.12993	4.33088	4.8457	1.54485	3.04875	3.08106	0.000591356	-0.716201	down
RINT1	1465	1731	1442	1854	2156	2367	9.05505	9.52647	10.5153	16.4185	15.9486	15.8669	4.86799e-10	0.828059	up
SERINC1	6292	6473	5899	7332	7011	8136	35.6068	32.3594	39.3689	58.6369	47.256	49.7105	0.000109364	0.654105	up
MSTRG.20328	71	90	101	15	34	34	0.248835	0.281822	0.420231	0.075313	0.140782	0.129359	0.000136871	-1.35505	down
MSTRG.20325	714	707	877	166	338	437	2.40934	2.37941	2.21706	0.87592	0.991813	0.918201	5.86018e-06	-1.01571	down
MBIP	787	891	808	906	1010	1215	8.91701	9.12743	10.7662	15.2603	13.9678	15.4968	1.22918e-06	0.692846	up
F2RL2	291	390	368	483	635	926	1.51577	1.79041	2.2622	3.55638	3.96796	5.21832	2.06583e-13	1.2824	up
ST6GAL2	697	619	455	697	687	618	1.8353	1.40915	1.38362	2.57938	2.12742	1.71984	0.0107147	0.590105	up
MSTRG.17614	50	43	36	59	49	69	0.423507	0.320829	0.352674	0.698767	0.487696	0.624984	0.0153957	0.833094	up
OTUB2	190	220	180	167	263	334	0.85867	0.88629	0.985041	1.06185	1.41572	1.62854	6.76823e-05	0.69503	up
MSTRG.11612	484	614	431	170	215	302	1.76113	1.75703	1.6572	0.74059	0.788545	1.08471	4.6748e-07	-0.812355	down
DCAF1	1971	2443	1945	2117	2852	3302	6.00568	6.62498	7.00323	9.31731	10.4153	11.0195	1.36116e-12	0.726552	up
DCAF4	832	1081	736	727	1261	1232	6.10327	6.7878	6.26241	7.36899	10.9839	9.65186	1.23483e-05	0.623207	up
DCAF8	5712	6314	5147	2123	2497	2952	31.4217	30.7114	33.8211	18.6807	18.5745	20.2133	7.06339e-13	-0.821072	down
POLR3F	1046	1277	1051	1507	1650	2030	8.69494	9.22195	10.18	17.4258	16.8783	17.8473	8.84697e-13	0.986	up
POLR3C	954	1250	1044	441	637	593	4.71338	5.52667	6.33287	3.35115	3.90153	3.5012	5.24757e-05	-0.602481	down
MSTRG.23370	431	448	413	109	268	310	4.28597	4.07114	4.82836	1.5297	3.33217	3.48039	0.00500002	-0.628799	down
MTPAP	1641	1896	1506	2023	2253	2447	6.04366	5.96689	6.35923	10.9933	9.4951	9.52563	2.54174e-08	0.792537	up
HSPG2	11447	12515	9359	927	2604	2828	14.3387	13.7768	13.6751	1.62484	3.91797	3.85774	1.38691e-21	-2.11129	down
MIX23	564	705	576	594	788	878	14.7869	15.6478	17.2521	21.694	24.16	23.7216	4.42187e-07	0.643563	up
NPBWR1	239	249	228	40	76	74	1.0003	0.921562	1.12944	0.23334	0.377269	0.333815	7.9957e-13	-1.58878	down
SLC52A1	62	56	60	243	409	600	0.451179	0.358797	0.497141	2.47923	3.51071	4.63749	2.30331e-40	3.10434	up
TMEM209	1908	2320	2163	2150	2381	3062	9.8875	10.8085	13.1698	16.2713	14.905	17.1863	2.4202e-05	0.602396	up
SLC6A17	252	338	201	49	129	118	0.692989	0.821882	0.649976	0.188515	0.420349	0.349182	2.1962e-05	-1.09789	down
HMGCS1	4405	5479	4188	5551	6564	6970	20.837	23.0059	22.851	36.6089	35.8477	34.8085	5.0737e-10	0.814683	up
C14orf93	886	917	766	248	313	375	8.43888	7.90645	7.96226	3.29879	3.7429	3.40216	7.83086e-17	-1.11021	down
OAZ3	36	68	47	40	70	90	0.520583	0.832494	0.801406	0.648689	1.28802	1.16258	0.0274432	0.726974	up
TROAP	2381	3121	2024	708	1384	1631	21.8774	25.1436	21.3537	15.4029	22.4587	22.1482	2.50499e-05	-0.700983	down
MSTRG.21666	60	80	64	17	37	38	0.558218	0.65669	0.696405	0.215729	0.406725	0.377251	0.0150218	-0.829232	down
ZNF624	303	367	352	418	368	460	1.27334	1.46228	1.79266	2.47313	2.00491	2.17207	0.00176111	0.669986	up
ZNF622	1128	1582	1095	1114	1693	1726	11.6777	14.4727	13.3716	16.301	20.882	19.2967	5.38703e-06	0.605011	up
HOOK2	495	456	384	123	264	277	4.54632	3.48549	3.73703	1.82264	2.66497	2.92141	0.000406134	-0.700984	down
MSTRG.21300	641	685	552	961	1140	1359	2.83721	2.69823	2.70073	4.70993	4.4057	4.70477	5.31435e-22	1.23954	up
MIEF1	2405	2782	2186	2197	3289	3401	7.77314	8.03565	8.2746	10.0192	12.5115	11.7784	1.67099e-09	0.615237	up
OARD1	1409	1722	1433	687	642	887	10.439	11.532	11.3176	6.9758	6.1119	8.41423	6.32688e-05	-0.669595	down
LINS1	572	659	561	750	877	931	2.78414	2.62285	3.07155	4.83847	4.8171	4.70775	2.46623e-09	0.882315	up
KAZALD1	303	284	302	105	167	192	1.65738	1.36832	1.94603	0.804441	1.08487	1.13279	0.00116883	-0.619776	down
ZSCAN12	697	742	693	920	792	929	1.97181	1.7692	2.29228	3.49896	2.72066	2.76122	0.000593715	0.705469	up
ENOX1	55	74	43	0	5	11	0.28447	0.338357	0.261882	0	0.030923	0.056624	2.03228e-07	-3.15316	down
ENOX2	700	926	773	336	435	475	2.7424	3.3849	3.34543	2.03595	1.9226	2.10137	4.95631e-05	-0.591103	down
WDR43	3808	4794	3967	5964	6662	7633	19.2553	21.4156	23.6082	42.6531	40.2542	41.7052	7.85528e-15	1.05989	up
JAK3	358	344	251	105	157	178	1.18443	1.0029	0.970702	0.482832	0.609546	0.668172	3.34508e-05	-0.775011	down
MSTRG.23412	87	83	52	21	33	36	0.6327	0.530231	0.445815	0.21434	0.284843	0.27596	0.00495902	-0.958357	down
MKRN2	929	1274	1026	1270	1476	1542	7.40817	6.44907	8.89671	12.2125	11.2252	11.2018	5.24428e-07	0.785162	up
LHFPL5	432	375	317	174	221	179	1.9661	1.50017	1.7626	1.16741	1.19883	0.938387	0.00692783	-0.591374	down
LHFPL6	180	260	177	70	88	117	1.48177	1.90454	1.70926	0.809945	0.853185	1.04283	0.00017412	-0.817057	down
TLL1	314	255	200	71	72	73	0.760032	0.549744	0.668074	0.250561	0.207651	0.190411	2.54868e-08	-1.45062	down
RIMS4	207	248	219	28	87	113	0.676029	0.714946	0.863011	0.125531	0.336625	0.396246	1.63526e-05	-1.29693	down
MCAM	427	492	308	133	253	220	2.2666	2.30679	1.92887	0.992928	1.59671	1.26055	0.000688576	-0.67242	down
MSTRG.10411	58	68	65	12	20	33	0.728076	1.05879	0.948009	0.20441	0.343889	0.431053	0.000986507	-1.25399	down
MSTRG.25812	161	188	164	33	61	105	0.655122	0.673187	0.785175	0.185023	0.290571	0.461101	0.000113022	-1.08028	down
PRKD1	554	515	447	108	136	189	2.6311	2.14452	2.48144	0.789566	0.75358	0.950101	2.32377e-17	-1.47516	down
PRKD2	2243	2371	1877	1751	3401	3873	13.1878	11.8988	12.76	13.926	23.2722	23.7709	1.52149e-07	0.782085	up
MSTRG.13140	115	141	63	27	17	33	0.749992	1.18314	0.483249	0.344894	0.124937	0.231342	2.47987e-05	-1.65257	down
TMEM68	1123	1254	1205	1539	1685	2452	8.63983	8.30563	10.7545	16.0891	16.4051	20.4508	9.44316e-12	1.00445	up
MCTS2	9	30	14	56	90	66	0.201763	0.653196	0.400126	1.96498	2.6763	1.78892	5.17159e-08	2.3887	up
ZNF544	570	727	672	643	844	981	3.45588	4.20129	4.34895	5.3321	5.97366	6.56136	2.67634e-06	0.668857	up
ZNF547	56	22	67	62	102	118	0.727814	0.557384	0.972807	1.27516	1.17492	1.24244	0.00313522	1.23461	up
ZNF549	304	297	332	337	362	415	1.27886	1.09967	1.66802	1.97821	2.01641	1.90429	0.00161443	0.614508	up
ZNF548	526	538	519	668	679	829	2.5659	2.29499	3.00865	4.29215	3.7471	5.30042	1.17211e-06	0.826202	up
MSTRG.14861	120	107	83	25	50	45	0.544542	0.429063	0.444665	0.158061	0.268642	0.221174	0.00058547	-1.03804	down
RARB	1107	1173	910	254	271	292	6.24879	5.90497	6.08121	2.01781	1.77862	1.89885	1.04424e-21	-1.58734	down
PRRC1	4314	4628	4099	4461	5038	6025	16.298	15.4524	18.2461	23.8469	22.9937	24.5997	1.06887e-06	0.612458	up
PCYT2	745	939	722	173	494	509	3.65942	3.42946	3.48574	1.46503	2.77329	2.59789	0.00134298	-0.747706	down
PHGDH	3396	4971	4778	891	1431	2238	32.4947	42.4491	54.1607	12.2161	16.4215	23.5713	7.9966e-10	-1.23986	down
SYF2	1984	2136	1603	2409	2030	2421	20.0225	19.2218	19.1663	34.6217	24.5509	26.5166	0.000776398	0.671019	up
TIGD7	459	537	458	211	180	265	2.4376	2.47262	2.82176	1.57222	1.13511	1.52312	0.000118643	-0.775601	down
MSTRG.22400	75	97	56	12	40	40	0.471634	0.554941	0.397829	0.094177	0.297277	0.254117	0.00871341	-1.00324	down
MSTRG.4141	72	91	88	137	147	206	0.170765	0.18967	0.244766	0.458799	0.415507	0.525588	2.57043e-08	1.31159	up
MRPS18C	1221	1575	1108	1375	1554	1887	16.7141	19.1965	17.3704	37.1064	34.1589	37.4188	9.39625e-07	0.673156	up
NRARP	211	246	192	89	85	164	1.41049	1.4512	1.51547	0.835051	0.673577	1.18138	0.0103352	-0.60481	down
CZIB	1135	1451	981	356	614	628	18.2109	20.5588	18.5509	8.07424	11.725	10.8788	9.74041e-09	-0.81904	down
LCN2	979	1184	987	206	430	502	21.1581	22.6841	25.0659	6.27071	11.0656	11.6785	2.97703e-11	-1.16845	down
DNAJC15	91	56	67	18	20	21	0.215283	0.116291	0.18727	0.060116	0.055467	0.052941	0.000159638	-1.51078	down
DNAJC10	6067	7072	6424	3004	3083	3777	5.8966	6.15617	6.99371	4.9346	3.25002	3.87212	3.81374e-05	-0.617564	down
NRM	780	853	667	231	412	505	9.73473	9.41832	9.71894	4.15871	6.23927	6.99765	7.79057e-06	-0.688303	down
MSTRG.19988	35	45	39	35	55	71	0.168306	0.199299	0.330869	0.236422	0.359712	0.389042	0.0202176	0.75746	up
NUP210	9262	11441	8752	2144	4184	4821	22.7499	24.8362	25.3589	7.45653	12.2637	12.8866	1.52501e-13	-1.09409	down
FHDC1	218	213	173	50	105	136	0.583606	0.502104	0.546602	0.187495	0.332876	0.390935	0.001823	-0.755035	down
EME1	1115	1383	1062	444	571	678	8.97069	9.58921	9.82986	5.31606	5.34713	5.84481	2.42031e-09	-0.721493	down
HGH1	1040	1345	896	200	655	665	7.25722	8.28967	7.3713	1.97045	5.44438	5.00897	0.00140832	-0.829586	down
ECH1	8345	9970	7944	2596	5189	6215	124.091	130.693	139.849	54.7782	91.6026	100.309	0.000107113	-0.608425	down
MSTRG.16202	429	340	299	118	145	200	4.62527	3.15274	3.63133	1.85966	1.93722	2.42686	2.04062e-05	-0.871736	down
RAB22A	2311	2583	1957	2746	2902	3046	4.72269	4.66447	4.71737	7.93199	7.06637	6.72289	4.42152e-06	0.734406	up
MSTRG.29924	241	230	220	75	111	118	1.32187	1.13786	1.43823	0.820587	0.888842	0.949968	2.21823e-05	-0.849519	down
SALL4	657	737	711	213	292	400	2.33602	2.28505	2.85578	1.01748	1.17807	1.47637	7.93361e-09	-0.896673	down
SALL2	361	290	247	96	170	192	1.3488	0.937571	1.05781	0.481283	0.737207	0.798451	0.00203841	-0.653736	down
B9D1	1344	1566	1214	218	583	616	10.5594	14.1059	13.2495	3.7744	6.78884	7.58244	4.54408e-09	-1.25383	down
MELTF	1803	2537	1733	372	759	791	10.3185	12.4084	11.3912	4.20897	6.4773	5.86209	1.84794e-15	-1.33905	down
RNFT1	603	766	691	310	325	422	5.44268	6.31022	7.6511	3.98635	3.7373	4.22917	0.000381376	-0.603991	down
ZNF789	527	725	608	241	352	377	5.10202	6.14247	6.40204	2.45988	3.47324	3.52079	0.000124409	-0.596308	down
RPP40	495	714	577	687	976	1239	8.00419	10.2061	10.9746	14.5296	18.7619	21.0201	2.38732e-12	1.03264	up
TMTC3	2224	2251	2109	3726	3356	4687	5.47492	4.88798	6.11998	12.9746	9.83993	12.4484	2.05719e-12	1.21041	up
DCLK1	464	575	450	65	71	85	1.59814	1.8499	1.688	0.223537	0.191224	0.212479	2.89221e-37	-2.39407	down
UBE3A	3504	3963	3609	4269	4132	4788	10.291	8.90608	12.515	18.5787	16.0182	16.3218	0.000157424	0.636312	up
UBE3D	194	244	177	89	84	129	1.73593	2.18913	1.8552	1.04534	0.885948	1.21736	0.00306684	-0.665089	down
NAA25	2855	3257	2815	3680	3954	4799	8.84359	8.91829	10.2635	16.0384	14.6544	16.058	5.50267e-10	0.845473	up
MSTRG.8043	236	201	163	30	93	55	0.897491	0.721868	0.656528	0.145043	0.378848	0.203371	7.68942e-06	-1.4331	down
HSPA1B	3654	4928	2668	3212	7970	7135	25.6684	30.5863	22.1071	31.8939	66.7021	54.1221	1.55587e-06	1.02518	up
HSPA1A	4054	5527	3004	3717	9072	8194	29.863	35.977	26.0899	38.7023	79.6273	65.1884	4.49538e-07	1.06024	up
CLTCL1	2270	2244	1836	507	914	939	8.03813	7.16586	7.73293	2.36824	4.00116	3.62527	7.40627e-16	-1.10413	down
HSPA14	1330	1642	1358	2268	2601	3048	13.9088	14.9526	16.503	33.476	32.411	34.4081	3.31372e-21	1.23529	up
SCFD2	483	666	444	105	230	273	2.76539	3.33456	2.92439	0.873736	1.5262	1.70029	2.30726e-07	-1.08148	down
OTUD7B	2063	2128	1725	2141	2383	2515	4.08865	3.72524	4.03238	5.99702	5.62414	5.38219	2.37025e-05	0.629953	up
TTI2	490	639	463	414	701	857	4.24662	4.94351	4.81317	5.07518	7.70876	8.42037	2.94441e-05	0.63071	up
KYAT1	437	493	363	100	197	264	4.09556	4.11917	3.89409	1.41741	2.12275	2.64138	7.7539e-06	-0.902184	down
AP3M1	4737	5615	5031	5213	6299	7423	18.3087	19.084	24.477	27.3955	28.5384	30.3493	4.39092e-08	0.653301	up
MSTRG.8092	73	80	71	82	96	122	0.267988	0.260357	0.307727	0.426338	0.421604	0.484808	0.0016672	0.768844	up
MSTRG.8094	2394	2222	1407	766	1180	1142	7.13754	5.85462	5.23321	3.64838	4.57381	4.18951	0.000540022	-0.607848	down
MSTRG.503	20	16	12	87	108	111	0.071835	0.049897	0.050318	0.438764	0.460729	0.428763	1.46477e-18	3.03641	up
IFI44	111	104	99	41	33	62	1.18829	0.961621	1.25398	0.603717	0.405531	0.715054	0.00500789	-0.861324	down
EVA1A	376	440	264	102	210	240	3.94221	3.98663	2.99903	1.39248	2.49157	2.54903	0.00254165	-0.649177	down
MSTRG.18017	27	42	62	222	238	294	0.12671	0.175657	0.349803	1.50201	1.36083	1.5206	1.57451e-20	2.8697	up
PALM	1101	1082	816	263	527	597	6.90843	5.93353	6.01126	2.32496	3.98593	4.11442	4.01e-06	-0.803612	down
MSTRG.9056	1287	1167	1301	326	329	455	5.22537	4.62572	8.00055	1.81297	1.76272	2.20659	5.50524e-15	-1.41181	down
MSTRG.1607	56	73	46	12	15	23	0.450281	0.510106	0.370087	0.112058	0.120134	0.195055	0.000228294	-1.46492	down
VNN1	77	86	58	14	26	37	0.349735	0.346346	0.312266	0.088484	0.139016	0.178711	0.000630451	-1.20433	down
MSTRG.19824	75	101	80	22	23	33	0.511299	0.605803	0.638425	0.207693	0.180911	0.242045	3.15431e-05	-1.3644	down
UHRF1	3670	4737	3346	920	1943	2072	16.8328	19.1411	18.004	6.29051	10.6428	10.2429	1.17521e-08	-0.940631	down
HHLA2	106	59	45	26	13	14	0.874426	0.401245	0.343817	0.272593	0.099454	0.111612	0.00342072	-1.53354	down
PXMP2	477	667	518	131	214	213	9.10088	11.3514	11.7104	4.17804	4.96933	4.59648	3.75374e-13	-1.23274	down
WDR47	591	655	485	621	768	820	2.4661	2.43881	2.38646	3.66685	3.82571	3.69697	3.44538e-07	0.718331	up
AQP7	166	82	160	44	42	75	1.17449	0.935589	1.87202	0.407305	0.371357	0.624595	0.00544113	-1.03665	down
AQP3	1076	884	841	227	433	555	10.5946	7.5901	9.60033	3.11686	5.0344	5.84843	2.05208e-06	-0.913353	down
STX8	1146	1293	1039	441	596	668	24.9697	25.6384	27.2078	16.4152	17.6139	18.2698	3.02805e-09	-0.680657	down
GUCY1B1	169	160	156	201	266	348	0.882837	0.762268	0.95786	1.4859	1.68426	1.96317	2.08866e-09	1.07793	up
ADORA1	129	118	76	30	66	58	0.807223	0.65068	0.619857	0.303317	0.543354	0.373156	0.0168168	-0.737695	down
MSTRG.9930	132	148	117	43	61	51	0.472847	0.467712	0.492562	0.214301	0.256664	0.193781	0.000136291	-0.995538	down
BTNL9	288	248	165	49	79	61	1.73092	1.31227	1.18346	0.397305	0.559066	0.376767	1.71085e-08	-1.52845	down
MSTRG.8723	29	34	26	51	47	67	0.179231	0.185769	0.18502	0.440864	0.341157	0.445444	0.000354988	1.25837	up
PPARA	472	346	345	145	172	180	0.869883	0.557573	0.745128	0.371101	0.366897	0.351105	5.98766e-05	-0.869987	down
KIAA0825	95	69	74	35	30	44	0.327224	0.273384	0.260748	0.266617	0.239049	0.217051	0.0248908	-0.771357	down
FHL3	272	229	184	33	128	129	2.90333	2.15337	2.31373	0.489332	1.61918	1.48334	0.00316376	-0.973221	down
MSTRG.30179	411	483	472	200	204	302	1.819	2.29414	2.76404	1.19225	0.996772	1.396	0.00123293	-0.607508	down
RAD51C	1335	1634	1307	1628	2179	2656	14.5958	13.9002	16.1574	20.2861	21.9761	25.9947	3.07303e-19	0.938624	up
RAD51B	303	348	331	86	70	129	2.73072	2.69925	3.22915	1.43956	1.3015	1.55914	1.36644e-09	-1.43668	down
KCNS3	188	190	111	34	46	73	1.41212	1.26519	0.983414	0.361521	0.399605	0.592134	2.39721e-06	-1.34375	down
GLRX2	1640	1898	1809	1858	2172	2535	5.6599	12.9219	16.7419	14.538	22.3637	16.7168	2.10645e-06	0.651482	up
GLRX3	4513	5710	4169	5202	6409	7120	47.7428	48.2236	52.6406	73.1284	68.8911	70.8179	2.76244e-10	0.747505	up
PIH1D1	2490	2750	2085	584	903	1058	38.4685	37.6689	38.3021	13.631	18.3683	19.1148	1.82302e-26	-1.19246	down
PHYHIP	70	61	55	14	21	28	0.527076	0.467199	0.368365	0.105818	0.141887	0.169694	0.000811149	-1.23898	down
CACNA2D1	517	535	194	106	119	124	1.21055	1.11762	1.12125	0.352243	0.330517	0.311443	5.04543e-06	-1.43087	down
GRK5	689	748	527	228	392	372	1.79102	1.71882	1.61503	0.837606	1.21318	1.04317	4.68788e-05	-0.642576	down
MSTRG.25413	202	275	139	43	51	40	0.438406	0.529172	0.355052	0.13033	0.130011	0.091882	1.87851e-09	-1.79777	down
KLHL7	1299	1441	1229	1502	1630	1842	7.8733	6.91123	7.97279	9.66376	10.4922	10.5597	1.51078e-06	0.698907	up
KLHL3	187	194	212	24	38	72	0.470948	0.433321	0.630389	0.08393	0.112943	0.195874	2.64973e-10	-1.86211	down
KLHL8	979	1194	1096	1293	1310	1580	3.15813	3.48238	4.06159	6.009	5.23489	5.54205	1.10526e-05	0.728487	up
MAMDC4	120	179	128	24	79	89	0.617887	0.778933	0.784789	0.152141	0.46464	0.512764	0.00790937	-0.868917	down
TCTN2	1126	1199	833	374	517	610	7.24368	7.24678	6.25586	3.42585	4.05659	4.31819	9.39641e-08	-0.726037	down
TCTN3	3109	3758	3218	780	1208	1387	23.1563	23.0536	23.8973	9.20559	11.929	11.7212	7.7024e-29	-1.2504	down
TCTN1	1474	1653	1392	502	736	951	13.1937	13.4786	14.0171	6.65184	8.04574	10.1728	1.38954e-09	-0.720799	down
TNXB	67	54	49	12	15	24	0.472544	0.220639	0.376312	0.101703	0.022354	0.274845	0.000487959	-1.41386	down
MPV17L2	282	446	248	225	517	579	3.15275	4.41475	3.27571	3.55352	6.89721	7.00364	0.00139354	0.748952	up
FAM187A	154	159	88	19	43	120	0.799572	0.729985	0.538822	0.138143	0.263777	0.673706	0.039383	-0.900867	down
SYNE2	3692	4489	3859	906	1041	1409	3.10249	3.28658	4.38504	1.08106	1.03932	1.45422	7.25796e-32	-1.49611	down
CAMKMT	229	257	286	58	92	70	2.81848	2.75197	4.13758	1.46291	1.60684	1.2537	5.57003e-09	-1.46636	down
MSTRG.12783	50	78	72	16	9	31	0.580657	0.822296	1.01631	0.234142	0.113874	0.395297	0.000921541	-1.5075	down
UBQLN1	7931	9483	7517	8442	10152	11266	36.3364	38.384	40.6892	54.7362	55.6081	55.872	8.00247e-08	0.626766	up
DAPK2	186	186	155	49	120	91	1.01121	0.782873	0.700772	0.309417	0.666434	0.471945	0.00741519	-0.696936	down
DAPK1	6618	6831	5732	1261	1848	2540	20.2018	18.387	20.7219	5.40153	6.66589	8.24298	3.68761e-32	-1.44651	down
UBL5	3298	3453	2497	898	1700	1793	138.955	128.544	123.257	52.3316	84.7965	80.4274	2.77845e-07	-0.753486	down
MSTRG.6826	190	165	150	42	48	62	0.973429	0.761075	1.3353	0.324119	0.302435	0.399923	3.59156e-08	-1.38873	down
FNDC10	219	249	177	46	158	140	1.81531	1.82811	1.73257	0.5341	1.56293	1.2533	0.0366877	-0.615855	down
GPR19	68	108	87	15	43	36	0.724595	0.965797	1.01442	0.187919	0.733183	0.418677	0.00112571	-1.17071	down
KCNMA1	1148	1361	633	195	332	371	4.88209	4.51594	2.51534	1.09331	2.02037	2.37125	2.52353e-11	-1.45959	down
PCYOX1L	624	727	692	226	308	373	4.36278	4.40526	5.78945	2.03701	2.56084	2.8217	1.57849e-08	-0.838439	down
FLNA	110139	133723	95153	22960	52649	58059	234.379	252.818	238.73	69.8444	133.371	133.628	6.56294e-09	-1.04496	down
EFCAB7	348	415	339	462	460	570	2.82421	2.97408	3.24069	5.29839	4.44373	4.996	3.46645e-06	0.812439	up
GRTP1	202	178	170	66	85	133	2.36383	1.85195	2.3279	1.06203	1.15358	1.68725	0.00604896	-0.636203	down
MT2A	12863	14016	8612	1562	5887	6793	559.9	538.626	438.746	95.7589	304.982	315.959	0.0193743	-1.05946	down
TENT4B	1648	1822	1669	1849	1916	2260	3.5189	3.37197	4.12335	5.47542	4.77918	5.11148	8.9284e-05	0.601524	up
COPS7A	2872	3414	2508	829	1751	1988	30.5422	32.351	30.1655	11.2661	22.5702	22.9677	0.000124572	-0.641737	down
NAF1	645	732	586	625	865	859	6.39511	6.4904	6.93104	8.66656	10.1208	9.15292	2.4337e-06	0.615785	up
DKK3	1049	1370	932	225	457	541	4.87464	5.09933	5.4417	1.01933	3.38457	2.2354	1.25021e-10	-1.14304	down
RABGGTB	2116	2490	2140	3455	3388	4013	26.8759	27.8178	32.3451	61.8831	50.8752	54.7199	4.17209e-11	1.06954	up
LMNTD2	445	398	315	54	120	141	4.82874	3.60832	3.80331	0.745604	1.45888	1.6035	5.0402e-12	-1.57621	down
KDM7A	791	830	774	1068	855	1226	1.51649	1.40606	1.75069	2.89754	1.9534	2.53885	0.000127975	0.78042	up
AASDHPPT	2890	3341	2818	3168	3460	3993	18.573	18.9022	21.3578	28.6589	26.4818	27.6891	1.08766e-05	0.602817	up
PTAR1	4004	4406	4049	5438	4824	5897	7.61988	7.48493	9.11079	13.8909	10.443	11.7623	2.74792e-05	0.765826	up
HDAC3	2682	3005	2291	874	1515	1765	24.6542	24.4434	24.8926	11.3787	16.8141	17.7488	9.20932e-07	-0.621588	down
HDAC5	757	724	660	200	288	490	2.61062	2.48225	2.98166	1.02373	1.16995	2.01694	1.49967e-05	-0.833983	down
HDAC6	3264	3916	3005	1030	1781	2041	14.5908	15.5453	15.3459	6.61046	9.68228	10.0768	1.15874e-09	-0.748056	down
KIAA1549L	1644	1839	1418	344	616	648	2.49186	2.46709	2.45408	0.666767	1.18456	1.15579	3.88793e-22	-1.28079	down
POLD1	3470	4149	2968	733	2133	2365	17.7419	18.7266	17.8622	5.31254	12.9787	13.2031	0.00149424	-0.740769	down
CST1	426	243	197	87	72	81	10.0386	5.04856	5.45915	2.88431	2.00297	2.09721	1.36009e-05	-1.45143	down
AMIGO1	152	142	120	46	49	88	0.52117	0.432029	0.484029	0.223312	0.200527	0.325649	0.00149825	-0.84943	down
CEBPD	1323	1241	1103	281	622	805	18.6764	15.4765	18.3726	5.59254	10.4497	12.2775	5.38146e-05	-0.823714	down
PHKB	4601	5174	4435	1314	1837	2331	17.8392	18.0453	21.9179	8.91877	9.6482	11.9704	1.56024e-24	-1.04404	down
CEBPZ	3813	4387	3875	5242	5461	6310	20.1532	20.4801	24.1658	39.1521	34.3804	36.0252	5.78081e-09	0.870738	up
MAP3K15	324	337	309	109	142	220	1.20259	1.11047	1.32461	0.666047	0.708318	0.876649	0.000133648	-0.723546	down
TM7SF3	4839	5849	5128	6578	7676	10615	20.5745	21.8291	25.4106	40.4518	38.8748	48.9758	1.41399e-15	0.99539	up
EPB41L4A	1817	1689	1588	791	826	1014	6.88004	5.64792	7.0892	4.2283	3.72533	4.14569	0.000171459	-0.589498	down
CERS5	1715	2031	1659	1641	2166	2643	13.8966	13.9032	15.5195	16.6263	18.5841	22.8609	4.38728e-09	0.598085	up
TFB2M	1340	1619	1359	1536	1831	2248	13.2749	14.176	15.8795	21.5104	21.619	24.0548	1.20137e-09	0.732714	up
SYNM	3961	4737	3759	4331	6004	6423	9.54158	11.1897	10.9009	14.8279	19.0659	16.7724	3.39461e-15	0.779576	up
ZFAND2A	690	898	773	716	1190	1193	13.9253	16.0255	18.0931	20.6751	28.4797	26.0152	2.51562e-07	0.725758	up
MSTRG.3767	236	238	218	28	40	62	0.499147	0.443047	0.54376	0.080196	0.098456	0.139487	8.74775e-18	-2.09491	down
EDA2R	1010	1160	1201	1793	2119	2723	5.15588	5.23518	7.23925	12.9448	12.9113	15.0402	6.22048e-19	1.31723	up
RBFOX3	415	352	340	35	54	81	2.99745	2.14605	2.52937	0.285784	0.373339	0.57797	3.2333e-25	-2.39361	down
MSTRG.4974	180	170	185	288	189	298	0.297335	0.247846	0.360991	0.672708	0.37142	0.532558	0.000938098	0.928312	up
NPY4R	3188	2826	2487	526	1024	987	27.9553	21.7674	25.5556	7.17073	10.6914	9.33125	3.49386e-19	-1.42752	down
MSTRG.23285	79	91	82	98	97	136	0.384333	0.402104	0.456631	0.668837	0.536512	0.685455	0.00272131	0.749787	up
RBAK-RBAKDN	88	99	77	84	124	107	1.54493	1.53978	1.57295	2.06493	2.58046	2.02273	0.0121255	0.614505	up
NLRC5	342	339	279	67	172	194	1.07219	0.820339	0.891374	0.294225	0.60745	0.615693	0.000328704	-0.859713	down
RAP1GAP	1341	1277	1109	400	718	767	7.26872	6.26727	7.0723	3.0073	4.91528	4.51992	3.94298e-06	-0.664989	down
TPRG1	73	59	67	13	21	43	0.45907	0.332532	0.493942	0.15977	0.18382	0.42376	0.0063692	-1.09464	down
COL18A1	7831	8515	6620	1842	4358	4360	25.6414	25.5206	26.4361	8.50948	17.743	15.4875	4.82507e-06	-0.821798	down
DNAH14	887	963	953	980	1234	1480	8.63217	8.13938	11.5378	15.066	17.7336	19.8609	2.43021e-08	0.739477	up
DNAH10	244	253	207	35	45	72	0.68533	0.572735	0.465116	0.193377	0.117241	0.20236	8.1925e-16	-1.88537	down
EDN2	107	107	120	23	62	68	1.50055	1.3271	1.99591	0.453881	1.03507	1.03	0.00789215	-0.845106	down
SDE2	1486	1851	1558	2208	2466	2780	6.59109	7.2517	8.15019	13.8386	13.0261	13.3111	6.48861e-12	0.978113	up
UBE2L6	1988	2258	1760	650	1120	1281	28.2729	28.7309	29.9066	13.2644	19.1481	20.0031	1.41638e-07	-0.655151	down
LONP1	4196	5198	4162	1245	2884	3260	24.5283	26.2876	28.4879	10.1572	19.8253	20.1805	0.00162588	-0.585535	down
PREX1	595	766	449	132	370	299	1.83269	1.93828	1.56947	0.804669	1.35568	1.14584	0.000475224	-0.857263	down
RGS16	26	23	21	37	66	57	0.185572	0.148223	0.175712	0.382533	0.571488	0.447088	3.42006e-05	1.52937	up
RGS11	243	239	194	28	105	101	1.79367	1.68919	1.9279	0.287048	1.32971	1.04345	5.23813e-05	-1.25335	down
UTP3	1768	1944	1518	1974	2424	2392	15.4709	15.0336	15.6709	24.4166	25.2754	22.6117	6.00008e-08	0.751361	up
BTN2A1	1106	1372	1149	1667	1955	2207	6.80985	7.44804	8.46354	13.9214	14.0111	14.3232	3.5671e-15	1.04921	up
IGFL1	116	101	52	14	19	15	2.62675	2.00597	1.37992	0.421608	0.49775	0.356902	4.77288e-07	-2.10761	down
TTLL11	109	127	103	33	42	30	0.318102	0.340036	0.336948	0.221642	0.402414	0.061341	2.18413e-05	-1.31293	down
MSTRG.9569	11354	10074	9146	1280	1722	2919	16.7733	12.6716	15.66	3.11806	2.93647	5.17302	2.17013e-33	-2.06834	down
PLAT	242	235	179	44	88	85	1.40569	1.32958	1.27918	0.358227	0.73102	0.52332	4.41404e-08	-1.26821	down
ENSG00000256206	152	106	68	212	457	302	2.18732	1.34893	1.14721	4.32395	7.86851	4.70746	1.95871e-10	1.92082	up
MZT2B	2682	2595	1676	596	1612	1515	79.7327	67.7402	57.4706	24.8868	57.4038	48.4485	0.0085789	-0.601628	down
ZC3H13	3427	3867	3225	4776	4071	4564	7.60229	7.56046	8.48152	15.0503	10.7857	10.9327	0.000139102	0.760861	up
ZC3H15	3440	4163	3497	4741	4791	5488	30.126	32.3171	36.0769	58.8072	50.0425	51.8318	1.99449e-07	0.82024	up
RNF111	2390	2919	2465	2693	3213	3487	7.52985	8.24382	9.54439	13.093	12.0045	11.7605	8.79229e-07	0.639289	up
XPC	3690	4290	3677	4862	6323	7974	17.9005	18.3926	21.0304	33.4319	36.5503	41.8432	1.33859e-25	1.05615	up
GTSE1	2430	3166	2101	578	1064	1171	14.404	16.5786	14.6873	4.84106	7.51177	7.49199	2.64327e-14	-1.12561	down
MSTRG.30302	203	168	205	23	61	72	1.52118	1.16281	2.1034	0.220706	0.525619	0.660522	9.84386e-08	-1.61061	down
SWAP70	2992	3364	2725	3139	3558	3843	10.8445	10.8245	11.7099	16.1475	15.4232	15.1768	1.43101e-05	0.590204	up
PHLDA3	1796	2060	1519	1435	3416	3788	24.1397	12.1949	24.0809	20.1632	46.4522	55.7557	3.62689e-07	0.976816	up
GHDC	946	992	717	232	602	582	6.75677	6.47245	6.14795	2.37563	5.35317	4.79179	0.00447217	-0.607424	down
SMAD5	4607	4928	4636	6495	6139	7580	12.093	11.2463	13.8834	23.4835	18.7352	21.1812	1.00808e-07	0.891782	up
MUS81	1202	1419	1250	310	718	934	9.68548	10.1891	12.0118	3.88205	7.48471	8.49204	0.000804899	-0.705617	down
AMMECR1L	1568	1954	1559	1606	2142	2370	5.94402	6.57493	7.03211	8.70241	9.77823	9.92771	1.71676e-08	0.620661	up
TCEA2	1170	1213	867	267	573	541	18.4634	16.2901	16.0078	5.95814	11.3729	10.0443	3.17072e-07	-0.914598	down
CNTF	65	53	51	69	96	105	0.595225	0.43383	0.559105	0.903069	1.0538	1.0502	0.000187648	1.01541	up
PNN	9623	10373	8977	10555	10450	12705	48.733	46.537	53.6825	74.9933	63.406	69.8572	8.99735e-05	0.597162	up
RFX7	2979	3411	2998	3354	4039	4681	5.00665	5.1919	6.01551	10.1464	7.81312	8.22816	8.33077e-10	0.71937	up
RFX2	248	281	234	47	108	124	1.17199	1.24011	1.5774	0.290393	0.666171	0.651577	5.73084e-07	-1.14925	down
RFX3	992	960	1054	426	420	686	1.97967	1.72101	2.44757	1.2224	1.02792	1.58389	0.000668548	-0.638657	down
APC	1433	1655	1399	1890	2084	2356	2.68292	3.01557	2.92145	4.90934	4.52275	5.19466	6.94583e-10	0.868467	up
TARS2	2153	2751	2146	695	1317	1620	15.5541	16.9114	17.8703	6.61781	10.7891	11.941	3.13888e-05	-0.651836	down
OSR1	88	115	100	79	161	165	0.815248	0.942594	1.08384	1.03537	1.77477	1.6469	0.00244508	0.733187	up
IGFBP2	535	576	368	116	331	315	6.68587	6.42183	5.42269	2.15063	5.09022	4.43101	0.00829561	-0.65705	down
IGFBP3	19386	19349	15500	5499	7250	7515	131.712	116.052	124.472	53.1208	59.0697	55.4698	2.64137e-19	-1.06064	down
IGFBP1	1209	1282	1052	224	228	334	14.0345	13.1531	14.3708	3.50428	3.12789	4.1813	1.13433e-31	-1.81994	down
IGFBP7	5155	4740	3708	1603	2552	2461	64.209	52.0766	54.4687	28.2442	37.886	33.1828	5.82003e-07	-0.696078	down
IGFBP4	65655	70924	53042	24341	29541	32679	526.598	502.494	501.717	275.913	282.22	282.996	1.37189e-10	-0.763477	down
CKLF	1636	2074	1702	363	620	764	46.6497	54.0051	57.3297	14.674	21.6901	24.41	1.40913e-20	-1.31592	down
TXNIP	773	482	614	235	148	174	4.73961	2.60213	4.42939	2.03091	1.08404	1.17355	3.55573e-05	-1.32431	down
MECOM	178	159	118	30	32	28	0.595271	0.476041	0.435221	0.133067	0.133841	0.089582	2.51372e-10	-1.95789	down
SOWAHC	628	745	657	897	832	920	2.39766	2.51398	2.96022	4.84323	3.78373	3.79621	6.61678e-05	0.779179	up
ZNF7	1305	1330	1305	1375	1676	2042	10.2344	8.06768	12.2752	13.3598	14.6874	16.7371	2.84462e-08	0.714231	up
ZNF2	257	317	284	297	404	455	1.2748	1.38937	1.67517	2.13594	2.33758	2.34571	5.37254e-07	0.773119	up
ZNF3	1418	1527	1200	1552	1844	1960	9.32279	8.86922	9.28275	14.3553	14.5452	14.0786	3.58606e-08	0.740774	up
RAMACL	309	337	245	376	363	372	1.48733	1.43095	1.39087	2.55664	2.08134	1.93424	0.000739435	0.720796	up
CDC5L	2837	3193	2609	3059	3395	3691	8.03904	7.99124	8.71574	12.2505	11.4561	11.2927	1.40855e-05	0.608853	up
SBDS	2680	3518	2868	3802	3872	4004	29.7623	34.2296	37.0855	59.3521	51.2088	46.438	1.44974e-05	0.760473	up
RCL1	891	1228	922	1090	1469	1610	7.99076	9.38274	9.81952	14.6441	16.262	15.1574	2.39789e-10	0.810837	up
AP2A1	5728	6427	4738	1492	3516	3891	30.1717	29.9034	29.4319	11.1052	22.056	22.3144	0.000747671	-0.63144	down
AP2A2	3535	3978	3121	875	1651	1922	14.0317	13.9022	14.5466	5.50216	8.77153	9.10857	2.49266e-11	-0.948026	down
NSUN3	780	892	788	1100	1243	1317	2.43766	2.43916	2.89757	4.75234	4.66036	4.37617	5.2671e-10	0.945756	up
NSUN7	163	159	125	57	64	56	0.633686	0.529537	0.584484	0.293127	0.36645	0.279611	0.000373067	-0.955883	down
MSTRG.3043	220	267	193	267	323	317	4.31354	4.60753	4.46024	7.38056	7.52281	6.69194	1.69446e-05	0.792006	up
MSTRG.18099	56	63	58	25	24	36	0.624593	0.618332	0.765103	0.395034	0.311824	0.437204	0.0429465	-0.709761	down
MSTRG.22365	231	267	273	96	133	164	0.939689	0.948579	1.33781	0.595813	0.688379	0.757495	0.00117771	-0.644758	down
MSTRG.4066	119	90	128	35	34	58	0.492118	0.314291	0.708991	0.193415	0.158169	0.25475	0.000973381	-1.08882	down
BRD8	3664	4377	3298	1444	2040	2476	22.8842	24.919	23.2808	12.1966	15.5203	16.5639	2.92183e-09	-0.588379	down
CSF2RA	221	299	226	92	130	114	1.95534	2.50844	2.31436	1.11496	1.43555	1.02153	0.000175921	-0.78643	down
ZSCAN9	617	688	583	669	798	1036	6.23408	6.28199	7.24182	9.13093	9.46327	11.2621	4.75989e-09	0.75354	up
DNAJB11	2537	2749	2274	2613	2944	3362	27.2944	26.0779	28.7557	39.7418	37.6074	39.0136	3.341e-06	0.607513	up
FAM214A	1199	1015	907	1328	1150	1391	5.09188	3.71871	4.51464	8.0387	5.61679	6.38791	0.000686551	0.704336	up
AKIRIN1	2136	2559	1986	2541	2778	2979	14.3219	14.9566	15.4062	24.9794	22.292	21.8319	2.64049e-06	0.695819	up
ASAP3	695	602	542	138	271	287	3.22037	2.60432	2.89656	1.17258	1.67101	1.44963	3.68644e-09	-1.09096	down
C14orf132	922	770	620	219	299	299	2.17204	1.60084	1.70147	0.736704	0.854648	0.756788	1.60213e-10	-1.14603	down
CALCRL	70	58	73	27	27	30	0.200449	0.149034	0.247242	0.10668	0.090311	0.106176	0.0131305	-0.904805	down
MSTRG.30913	108	121	100	39	31	45	1.08757	1.03647	1.22931	0.53502	0.38429	0.49025	0.000152852	-1.1443	down
MSTRG.30919	13	13	13	36	62	51	0.217386	0.179265	0.238725	0.846432	1.21716	0.914245	7.46458e-08	2.27592	up
MSTRG.23670	188	129	146	42	57	75	0.98556	0.599234	0.900794	0.307574	0.353852	0.42377	8.45952e-05	-1.09267	down
RHPN1	666	714	642	103	341	389	3.18553	3.01712	3.62372	0.693223	1.93891	2.00914	0.00017455	-1.02152	down
OLR1	811	715	599	237	211	296	6.07435	4.71294	5.27982	2.43299	1.88593	2.37319	1.3971e-08	-1.1418	down
SRRM1	5587	6298	4710	6033	7913	8529	28.9035	28.5814	28.7099	41.4847	46.0529	44.8944	9.03395e-14	0.797938	up
SRRM5	79	103	74	82	117	212	0.51941	0.661652	0.570137	0.841577	0.937981	1.52858	0.000274392	0.987491	up
TM2D1	684	652	535	199	274	266	11.2871	10.0343	11.7719	4.44001	4.91911	4.8327	1.03987e-09	-0.984935	down
ARHGAP27	600	638	517	405	811	923	2.94026	2.80614	3.00838	2.85254	4.72661	5.00676	0.00042823	0.590245	up
ARHGAP26	5689	6339	5398	1223	1456	1904	12.1895	12.3282	13.1608	4.31803	4.81221	5.51885	1.96974e-45	-1.58073	down
ARHGAP24	291	360	281	58	83	100	1.59444	1.50309	1.2952	0.607973	0.467947	0.532463	3.65707e-17	-1.61219	down
HHAT	389	419	404	112	147	188	2.20604	1.82284	2.35824	0.767036	0.857584	1.03329	1.20877e-10	-1.10735	down
H4C8	135	115	145	38	51	62	2.14025	1.50746	2.2264	0.697565	1.1498	1.45606	0.000148796	-1.06525	down
MSTRG.7982	464	392	364	135	127	182	1.64858	1.30039	1.52938	0.670479	0.535863	0.693213	1.62119e-07	-1.10148	down
EFHC1	1172	1323	1228	508	627	812	6.03652	5.75455	7.07403	3.59054	3.81274	5.39001	5.05641e-06	-0.596591	down
ABCG1	553	633	447	191	304	321	3.26358	3.29519	3.09862	1.57412	2.11745	2.02893	1.08455e-05	-0.65865	down
PLSCR4	785	705	687	280	284	408	4.71444	4.08652	5.12746	2.49275	2.14444	2.78048	3.62829e-06	-0.81535	down
ABCG4	31	35	43	31	69	100	0.143112	0.141007	0.234721	0.201558	0.375813	0.49902	0.00265052	1.14105	up
PLSCR1	3852	4226	3738	1466	1951	2435	42.7874	41.7058	48.0596	24.1487	27.1713	29.5118	4.00676e-11	-0.677997	down
INSYN2A	72	103	95	92	151	248	0.284746	0.332328	0.409171	0.471158	0.721996	1.04843	2.49476e-05	1.15217	up
C4orf33	512	562	544	215	227	314	1.74211	1.76393	2.25373	1.11868	1.02777	1.27562	1.32282e-05	-0.750639	down
C15orf48	1539	1652	1201	218	223	359	37.9106	36.6241	35.2724	7.44339	6.08572	9.00689	5.24371e-37	-2.10777	down
C15orf40	937	1167	906	1255	1667	2028	2.88008	3.08158	2.77109	4.85392	6.2794	6.92137	4.91178e-22	1.06277	up
ZNF136	49	64	50	94	90	106	0.236445	0.282009	0.285118	0.647172	0.523529	0.556861	2.31214e-05	1.21325	up
KLHDC9	104	112	90	43	34	62	1.35901	1.28052	1.37532	0.784541	0.525757	0.865784	0.0097573	-0.781075	down
KCNK5	147	192	152	29	43	35	0.685579	0.790416	0.836587	0.188391	0.236215	0.174682	1.23927e-11	-1.84016	down
MSTRG.25329	1708	1924	1696	516	672	781	4.05553	5.53229	4.93165	1.72853	2.52007	2.12652	3.12313e-21	-1.09149	down
VWDE	476	407	461	177	158	273	1.71794	1.28173	1.94785	1.01619	0.693638	1.13296	0.000321421	-0.806597	down
GTF2F2	1387	1663	1435	1549	1686	2100	11.0047	11.6569	13.4332	17.3761	15.932	17.9956	9.81168e-06	0.613153	up
CCL20	1618	1364	1391	602	590	895	34.1846	25.4816	34.6827	17.9961	14.8535	20.4384	5.73832e-05	-0.721356	down
ALPK1	1273	1365	1233	428	509	744	4.40211	4.02514	4.89608	2.05524	2.16571	2.70158	3.9928e-10	-0.871131	down
ALPK3	26	24	23	37	53	80	0.043449	0.035396	0.046495	0.088213	0.107447	0.147981	2.36725e-05	1.53148	up
ALPK2	4057	4657	3863	768	1218	1281	9.64726	9.78225	10.8324	2.57818	3.44773	3.28673	2.93704e-52	-1.60929	down
CUX1	7374	7242	6059	2548	3709	4110	21.3133	18.7406	20.5864	11.6086	13.8834	12.3654	3.19805e-10	-0.657165	down
UBFD1	4634	5160	4515	4433	6400	7162	17.3562	17.0883	19.8934	23.4099	28.4747	28.9553	1.33567e-12	0.668035	up
TOB1	2558	2223	2103	3059	3343	3773	20.3659	15.7886	19.9313	34.2618	31.6833	32.4334	3.766e-09	0.931243	up
SULF2	1380	1444	1216	1134	1741	2490	5.79517	5.34114	5.80134	7.03063	9.04345	11.6699	5.42255e-07	0.716864	up
RND1	1182	1059	752	339	508	472	13.7362	10.0765	9.49479	5.13774	6.46152	5.93792	2.99111e-06	-0.824981	down
LRRC45	816	954	683	113	364	347	5.61256	5.79506	5.76224	1.16816	3.25064	2.74573	3.3343e-07	-1.28814	down
LRRC46	70	103	72	19	30	39	0.644469	0.852008	0.772124	0.212271	0.370235	0.408807	0.000463722	-1.14407	down
CCDC157	115	66	46	62	103	140	0.576887	0.482028	0.459084	0.46039	0.749783	0.868365	0.035384	0.73568	up
LRRC4B	109	81	69	27	57	40	0.578012	0.382875	0.426949	0.194404	0.388303	0.227492	0.0345205	-0.725951	down
PCED1A	1928	2323	1679	448	1103	1324	18.1503	19.4051	18.6149	5.90215	13.2031	13.1768	0.000276074	-0.759583	down
PCED1B	3829	3902	2774	882	1346	1383	55.5191	49.3359	46.5983	19.4711	21.6917	20.3773	4.83091e-20	-1.1929	down
PALMD	323	270	270	107	98	75	2.48768	1.82951	2.42455	1.16922	0.891849	0.642159	3.78951e-05	-1.21181	down
MSTRG.4929	235	249	244	120	90	140	0.691585	0.647508	0.847098	0.499588	0.31413	0.444811	0.00694719	-0.68187	down
ITGBL1	793	813	611	313	388	414	4.12788	3.69576	3.89818	2.11029	2.30705	2.08069	3.00894e-05	-0.627955	down
PODXL2	642	838	501	187	456	384	5.21899	6.01282	4.79703	2.1407	4.41612	3.37036	0.0044925	-0.620914	down
NPAT	932	1017	859	1120	1006	1401	2.73498	2.61346	2.93078	4.60119	3.46591	4.4305	5.47494e-05	0.706062	up
LLGL2	2000	1955	1573	371	1050	1180	12.0996	10.1141	10.8255	3.90574	8.06863	7.92383	0.000470771	-0.815681	down
ACOX2	94	137	101	29	54	66	0.700572	0.902319	0.89047	0.300192	0.477714	0.531652	0.00313935	-0.834223	down
MSTRG.9265	360	378	351	100	149	214	2.39682	2.20117	2.96709	0.939963	1.13256	1.36059	6.37879e-07	-0.921008	down
GAL3ST1	427	358	253	50	150	162	4.57536	3.37788	3.21833	0.793153	1.91356	1.84617	1.81243e-05	-1.23592	down
PIERCE1	215	204	153	49	137	120	4.75038	4.03052	4.2779	1.63869	3.88707	3.07201	0.0286993	-0.597414	down
C3orf33	434	477	515	745	843	888	4.17692	4.05512	5.7456	10.3554	9.68061	9.04836	1.47634e-10	1.15955	up
C3orf38	909	1153	1055	1047	1245	1461	6.6551	7.46147	9.29002	10.84	10.8582	11.6581	1.49168e-05	0.62255	up
MATN3	749	736	662	249	266	362	5.17588	4.49248	5.3918	2.42456	2.18708	2.70273	3.29841e-09	-0.941577	down
MATN2	1508	1728	1197	211	321	348	7.19608	6.96425	6.57572	1.63993	1.7849	1.86882	3.23631e-49	-1.98706	down
EBF4	259	152	144	24	40	46	1.5046	0.670332	0.852064	0.166016	0.237439	0.291073	5.53507e-10	-2.01637	down
ENDOV	659	718	606	189	342	358	8.48134	9.07705	9.45855	4.6269	7.33372	7.97877	2.55994e-08	-0.833801	down
BDH1	323	339	237	103	157	147	1.64974	1.57725	1.36559	0.694056	1.00285	0.813306	4.37028e-05	-0.788898	down
MSTRG.37	1509	1204	957	176	444	378	4.81303	3.37419	4.26782	0.856283	1.58418	1.31964	6.44908e-12	-1.57194	down
FLVCR2	380	401	349	132	180	250	1.88157	1.73278	2.02333	0.938069	1.04061	1.38125	4.31038e-05	-0.681573	down
FLVCR1	1842	1981	1703	2272	2330	2719	5.50225	5.22612	6.00021	9.59159	8.29157	8.7703	2.85668e-07	0.783457	up
TASOR2	4832	6012	5136	5306	6487	7419	10.0277	10.9803	12.5358	16.1093	16.384	16.7621	1.87963e-07	0.623455	up
CGRRF1	531	621	616	1279	1363	1665	5.07282	5.42133	6.95584	16.7829	15.4005	17.0413	8.16533e-24	1.64577	up
TMEM107	834	880	672	182	257	416	7.92991	7.97673	7.66694	2.55481	3.06383	4.53638	3.50853e-11	-1.16782	down
MSTRG.7766	460	487	525	23	52	100	2.82891	2.70783	3.85813	0.192183	0.381075	0.657375	7.25781e-22	-2.81802	down
PDCL3	1192	1363	1022	1071	1476	1713	20.3564	20.5462	20.5696	25.8194	30.012	31.7674	1.70412e-08	0.598341	up
MSTRG.33257	196	184	112	25	15	25	0.713942	0.662136	0.601601	0.13106	0.06214	0.103719	1.4323e-12	-2.5263	down
KRT7	102884	126877	85459	24373	58317	54642	1119.73	1219.77	1096.85	374.877	755.985	642.085	1.45929e-06	-0.887921	down
KRT8	91419	109332	77302	25250	54613	56031	904.507	955.044	900.828	343.939	612.293	578.085	9.48717e-06	-0.72251	down
DACT2	672	632	495	99	161	210	3.96194	3.29353	3.44127	0.820537	1.12687	1.33796	1.62417e-19	-1.61677	down
RECK	620	590	497	216	296	254	2.48492	2.08803	2.34688	1.2187	1.41257	1.0979	1.10322e-05	-0.790701	down
SPTBN4	141	135	133	30	63	86	0.29396	0.309811	0.314842	0.083208	0.14739	0.184421	0.00127788	-0.902333	down
ZNF814	326	373	328	392	444	493	1.37993	1.28733	1.52045	2.35007	2.27821	2.70112	6.7146e-06	0.737602	up
TFAP2C	821	973	798	834	1143	1244	5.06886	5.30914	5.83574	7.31711	8.45226	8.29712	7.22756e-09	0.662499	up
MRPL39	1010	1343	1084	1297	1572	1908	16.5787	19.4951	20.9328	30.1055	30.7551	33.8141	1.63304e-10	0.830165	up
CRABP2	102	125	66	79	137	141	1.84326	1.97835	1.39852	2.00631	2.94341	2.74512	0.013476	0.63089	up
PHC3	3954	4209	3708	4616	4276	5350	5.80699	5.43103	6.36665	9.27962	7.35982	8.27721	0.000119186	0.64649	up
MSTRG.21519	709	651	624	335	263	396	2.70686	2.31721	3.0472	1.97872	1.20632	1.74696	0.00439774	-0.619235	down
BAIAP3	67	108	93	15	29	46	0.258579	0.377386	0.407616	0.072425	0.130295	0.17911	0.000403794	-1.27846	down
NUP88	3804	5046	3779	1640	2172	2551	13.8381	16.5306	15.801	8.95031	9.04124	9.58033	1.15602e-08	-0.637636	down
VAX1	63	86	40	45	90	101	0.432846	0.524621	0.307756	0.496622	0.789445	0.79544	0.0402678	0.652371	up
MSTRG.10730	264	281	208	26	31	49	0.759984	0.759517	0.857789	0.074706	0.091464	0.177795	7.5097e-24	-2.49146	down
SAA2	70	64	65	12	21	24	1.56293	1.31334	1.73891	0.298846	0.544936	0.62491	6.50151e-05	-1.48517	down
C1orf74	303	439	314	364	410	545	1.14098	1.46145	1.39461	1.93999	1.84299	2.21922	5.98762e-05	0.680586	up
PPOX	895	953	806	291	496	577	9.44374	8.88516	10.222	4.62784	6.75316	6.72541	2.98562e-06	-0.640897	down
EDIL3	742	916	897	323	311	425	2.91647	3.08883	4.11082	1.84679	1.43484	1.83702	1.12869e-06	-0.910165	down
ZGPAT	536	702	554	383	914	977	4.99581	5.81931	6.11994	5.01803	10.1723	9.81567	0.00162656	0.638548	up
EIF5A2	697	792	687	854	928	931	2.24816	2.26725	2.61801	3.86081	3.65607	3.29167	3.97428e-05	0.701716	up
FAM104A	1343	1421	1217	1725	1811	2189	8.53029	7.9461	9.145	15.6242	13.7865	15.0758	8.04781e-10	0.89472	up
CCDC51	661	839	556	498	918	1087	7.97318	8.75516	7.9511	8.59244	13.5971	14.3639	0.000202583	0.602886	up
CCDC57	920	924	657	231	515	539	6.41538	6.05117	5.62133	2.33736	4.27508	4.17909	0.000756697	-0.652899	down
FBXO30	2119	2395	2300	2573	2650	3112	4.13943	4.13326	5.29893	7.10392	6.16549	6.56342	3.32028e-05	0.662149	up
FBXO33	844	842	698	984	1002	1048	3.96376	3.4931	3.85974	6.52036	5.59945	5.30537	3.89854e-05	0.737793	up
MBOAT1	439	513	412	166	224	307	1.79241	1.85168	1.98587	0.955367	1.08749	1.35153	3.63546e-05	-0.63686	down
MORC3	1176	1340	1232	2372	2097	2728	5.00991	5.05549	6.15039	14.0932	10.4951	12.4137	4.56312e-13	1.32535	up
MORC4	22498	25069	20066	8877	9632	11094	112.072	110.277	118.049	61.6661	56.3719	58.7288	1.19625e-09	-0.81639	down
GPATCH2L	2600	2854	2668	2764	3151	3843	5.56517	6.32567	7.381	12.7016	11.4286	11.5995	1.81673e-06	0.619817	up
CBWD5	1999	2302	1768	2681	2971	3362	22.5337	21.3467	22.5381	42.9693	40.5571	39.8512	4.64651e-12	0.946712	up
CBWD3	1987	2227	1798	2072	2590	2918	19.8796	19.7515	20.9578	28.69	31.6273	31.335	3.32092e-10	0.692253	up
CBWD2	1178	1451	1091	1462	1770	1929	12.4142	12.7639	13.207	21.5767	22.3063	20.7995	6.64472e-11	0.841176	up
CBWD1	1283	1403	1317	2336	2328	2308	14.2998	13.1971	17.3222	39.1427	32.0134	28.8933	2.27791e-10	1.19487	up
ACBD3	3303	3661	3243	3802	4190	4937	16.2964	15.9545	18.8687	26.5115	24.6247	26.3025	1.2239e-07	0.706975	up
ACBD7	489	479	443	113	113	128	2.56353	2.21984	2.73824	0.834888	0.706061	0.723163	1.87472e-16	-1.62707	down
ACBD4	817	796	701	133	250	356	8.09634	6.92288	8.20683	1.8105	2.97493	3.85793	2.1347e-12	-1.35572	down
MSTRG.20004	184	140	127	30	55	68	0.462705	0.353276	0.378539	0.104341	0.163625	0.181101	9.10956e-06	-1.24981	down
MSTRG.20005	71	57	63	12	25	21	0.404515	0.286072	0.423335	0.096544	0.165049	0.129265	0.00033337	-1.39945	down
MSTRG.20002	107	77	94	21	21	29	0.368692	0.244474	0.377486	0.09933	0.091587	0.135791	4.37795e-06	-1.63205	down
MSTRG.8479	57	72	55	16	19	30	0.684803	0.711377	0.701335	0.237514	0.252475	0.345544	0.00144207	-1.16516	down
DFFA	2563	3246	2514	2456	3585	3766	8.67905	9.65736	9.56514	13.1999	16.2713	14.7196	4.66321e-08	0.585291	up
DFFB	277	301	240	236	388	442	1.76581	1.68184	1.66227	2.19442	2.98613	3.03825	4.5114e-06	0.709378	up
RNF19B	1044	1279	1064	1419	2026	2423	6.92944	7.5356	8.38577	13.3776	16.0733	17.4025	2.49934e-25	1.12814	up
MRPL47	1247	1653	1296	1376	1688	1935	16.4133	19.6184	20.05	25.3843	26.6108	27.6651	1.66893e-06	0.613388	up
MRPL44	1502	1655	1402	1523	2121	2535	15.7203	15.3005	17.3051	22.5336	26.4479	28.649	5.32623e-15	0.775514	up
TRIP6	1555	1859	1247	1218	2187	2430	16.548	17.4019	15.5828	18.6009	28.2541	28.2708	4.61999e-06	0.650019	up
MRPL49	2734	3367	2639	2796	4787	5377	23.9195	26.0244	27.2384	34.6234	50.1395	50.8999	8.03518e-14	0.891347	up
MSTRG.21754	95	84	89	34	24	61	0.570989	0.464312	0.644839	0.284286	0.166418	0.482328	0.018448	-0.843747	down
UNC93B1	2241	2359	1805	312	791	967	17.8729	16.6616	17.0019	3.64628	8.16724	8.67655	4.40208e-10	-1.35165	down
NEK8	264	333	247	73	136	178	1.37981	1.57385	1.51858	0.509595	1.02794	1.20042	8.80361e-05	-0.812697	down
G0S2	215	157	145	14	64	85	4.32128	2.79623	3.44455	0.37435	1.52621	1.85139	0.000297814	-1.42823	down
COQ10B	936	1051	955	1034	1178	1392	7.90588	7.87405	9.53065	12.505	11.9758	12.7966	2.23934e-06	0.651866	up
CCDC6	4645	5124	4365	5095	5759	6754	14.3428	13.9754	15.8952	22.2338	21.18	22.5164	4.66721e-08	0.682025	up
CCDC9	1509	1671	1233	1312	1976	2200	14.8827	14.6257	14.2518	19.6057	23.0684	23.4848	1.80506e-09	0.655135	up
GPR75	67	68	51	78	96	100	0.564748	0.50673	0.504255	0.922283	0.959051	0.909106	0.000497893	0.922534	up
ECE1	9877	10901	8364	3137	5781	6237	34.8278	34.2576	35.6061	15.8538	24.2954	24.1512	1.29106e-06	-0.624468	down
AURKA	6388	8215	6230	2474	3543	4610	55.6956	63.2138	63.8148	29.342	35.4897	41.7081	1.43143e-08	-0.640102	down
AURKB	2915	3791	2494	676	1433	1600	46.2202	54.9369	46.4479	14.5946	28.5425	28.1113	1.03909e-08	-1.00017	down
ACADVL	10612	12594	9134	2451	4505	4816	92.6825	93.2116	88.6177	29.9737	45.9613	43.3533	3.06077e-18	-1.1347	down
CHN1	898	1103	976	356	439	583	6.82763	6.22713	7.93941	5.17687	4.38419	4.50922	3.14747e-08	-0.772435	down
SKAP2	3122	3225	2965	1321	1379	1853	14.3809	13.1201	16.1078	8.59806	7.56601	9.21339	1.99434e-06	-0.675887	down
LMNB1	8375	10076	7515	3634	4442	5427	51.1882	54.3628	54.122	31.4138	32.3937	35.3787	4.25045e-08	-0.586221	down
MRPS23	3020	3739	2757	3126	3768	4299	10.0805	11.3649	11.1092	14.2035	15.5644	15.5761	4.56146e-07	0.600718	up
JMJD6	987	1156	776	1030	1929	1874	8.25747	8.15463	7.28072	14.2488	20.9711	18.742	1.84288e-12	1.06074	up
JMJD7	237	240	194	64	126	123	2.99736	2.70554	2.93259	1.28172	1.99261	1.80475	0.000249202	-0.775063	down
ZHX2	704	782	668	141	212	304	2.88783	2.80955	3.20892	0.806679	1.02119	1.33898	2.4799e-18	-1.39759	down
HS3ST1	100	95	72	21	25	49	0.306328	0.289123	0.207247	0.071866	0.073259	0.129648	0.000496343	-1.17278	down
PHOSPHO2	74	121	96	44	47	58	1.10523	1.56136	1.70822	0.951576	0.851004	0.942769	0.0438254	-0.60245	down
ZNHIT6	1435	1721	1431	2256	2059	2288	4.08981	4.33328	4.80835	9.08855	6.99122	7.042	9.10131e-07	0.926934	up
MSTRG.17765	3137	2945	2423	855	952	1066	4.0995	3.85099	3.61809	1.63216	1.41536	1.40856	1.88586e-15	-1.19515	down
FAAH2	183	146	112	44	72	66	1.62876	1.14828	1.17557	0.543236	0.756517	0.633678	0.000655055	-0.932669	down
TTYH2	160	215	170	30	72	63	0.810241	0.965932	1.01343	0.206811	0.423199	0.341949	1.06003e-07	-1.40147	down
MSTRG.4570	260	336	272	81	177	151	0.87354	0.999628	1.08032	0.383608	0.710217	0.546819	0.000422934	-0.760002	down
MSTRG.25703	84	69	51	19	37	43	0.603124	0.450359	0.383451	0.270229	0.352189	0.375638	0.0390427	-0.725513	down
ME3	1370	1650	1262	220	414	541	11.507	11.8597	12.1657	2.61184	3.99041	4.90362	4.3041e-21	-1.56099	down
MPZL3	52	50	75	93	118	107	0.227432	0.195984	0.389173	0.580345	0.620808	0.531401	0.00013777	1.19356	up
TBK1	2503	2919	2684	4105	3853	4656	14.8909	15.2546	18.6411	35.2539	27.7278	30.0534	4.10182e-09	1.02191	up
CLPB	1224	1523	1225	1123	1966	2212	2.47309	2.7017	3.08637	3.60821	6.67464	4.8509	1.8454e-08	0.736223	up
SLC9A3R2	1831	1999	1426	493	1011	1060	23.0254	21.886	17.0433	7.82171	12.9017	13.8372	9.72429e-06	-0.720515	down
CLP1	655	832	636	828	1248	1452	6.3598	7.12564	7.36778	11.3099	14.5116	15.2387	2.35347e-19	1.06859	up
DTWD1	1379	1423	1506	1546	1536	2024	4.55716	3.94912	6.1928	6.6422	5.24773	6.79451	0.000375477	0.604079	up
CPM	1030	991	908	398	422	516	2.85924	2.35801	2.94608	1.57322	1.37404	1.50579	1.05182e-06	-0.770975	down
CPQ	359	285	259	117	139	176	3.29523	2.30415	2.79077	1.50201	1.5432	1.73217	0.000490465	-0.720229	down
BANK1	170	196	171	33	77	98	0.902712	0.925165	1.06917	0.232033	0.46186	0.57399	4.36853e-05	-1.0755	down
DOC2A	186	202	199	48	91	121	2.67712	2.11071	2.7533	0.776219	1.38762	1.60753	0.000243614	-0.876661	down
HHIP	688	624	629	299	220	343	1.27572	1.04744	1.42741	0.817158	0.719017	0.714814	0.000665873	-0.790631	down
MSTRG.3362	2288	3187	2606	775	1184	1662	11.2014	13.9114	15.1568	5.20767	6.66187	8.49578	3.77797e-08	-0.844864	down
GABRQ	136	115	94	46	61	66	0.369682	0.275527	0.300534	0.176267	0.196803	0.193452	0.0155513	-0.647481	down
KRT15	142	170	112	166	280	294	1.35369	1.27656	1.03929	2.49998	3.19245	2.5044	1.99216e-09	1.142	up
GABRE	3749	3827	3227	1128	1743	1963	24.045	21.706	24.625	10.3661	13.6177	13.851	4.32109e-15	-0.829652	down
KRT18	82455	102276	77136	16374	32504	38737	1027.82	1126.31	1134.88	284.77	481.976	521.028	1.91266e-16	-1.27704	down
ZFP69B	117	114	148	221	199	265	0.965563	0.823048	1.42203	2.61714	1.95549	2.44691	2.48021e-06	1.21453	up
ACAA1	1893	1931	1410	540	1052	1127	20.0725	17.7266	17.413	7.87612	13.1021	12.8713	6.84925e-05	-0.628146	down
PLA2G4B	214	232	95	57	114	106	1.26644	1.21014	0.663453	0.477175	0.799151	0.673086	0.0477066	-0.616141	down
CMTM1	58	50	52	56	72	76	1.1628	0.858254	1.23962	1.45594	1.70773	1.56432	0.0175359	0.697279	up
CMTM6	4614	5219	4471	5939	5809	7182	24.6702	24.6518	28.1942	44.8866	36.9984	41.4648	4.24473e-07	0.783399	up
LAD1	65	65	56	7	16	24	0.536822	0.476196	0.503129	0.059815	0.122475	0.16791	4.24224e-05	-1.68754	down
NDUFA12	2680	3019	2453	3236	3012	3399	80.8183	81.9816	89.8355	143.285	110.838	111.182	0.000318126	0.640942	up
ALDH1L2	1502	1981	2318	529	536	919	3.65584	4.16286	6.60951	1.91333	1.63348	2.35962	2.61903e-08	-1.22612	down
GNG7	69	60	42	9	8	9	0.290413	0.220049	0.204142	0.050748	0.035603	0.040016	8.99166e-07	-2.34518	down
GNG4	1018	1184	845	319	490	516	3.97441	4.13529	4.06196	2.64691	2.53507	2.59272	4.2601e-11	-0.855886	down
GNG2	314	287	301	153	146	165	1.55442	1.25061	1.75469	1.06469	0.867789	0.855159	0.00905457	-0.585975	down
FUZ	528	665	507	151	234	312	6.19636	6.84924	7.19466	2.49904	3.70318	4.13039	1.55548e-09	-0.962173	down
SMYD2	1459	1737	1346	540	734	735	14.9027	15.6125	16.2044	7.93837	8.99141	8.17243	7.14641e-11	-0.817388	down
SMYD3	733	792	667	90	178	191	8.35185	8.00784	8.94858	1.43983	2.41238	2.3847	4.67354e-31	-1.93819	down
MTO1	756	958	809	1307	1538	1863	2.15246	2.26588	3.15817	4.95474	4.05546	8.11272	3.16381e-21	1.25674	up
MTOR	3704	4505	3428	1257	2099	2424	7.55263	8.16063	8.21037	3.64421	5.27347	5.62574	4.73035e-09	-0.684431	down
MUC5AC	4257	5298	2946	149	397	409	4.31476	4.74299	3.52068	0.21295	0.478464	0.447424	1.52861e-51	-3.4037	down
C2orf68	1703	1958	1619	651	879	1181	8.39838	8.63163	9.48723	4.78392	6.31874	7.31336	5.93821e-08	-0.63102	down
HIP1	8024	9550	7905	2852	4165	5019	17.7174	18.627	20.5835	8.89877	10.9549	11.9647	8.43245e-15	-0.7502	down
CYBA	5559	6269	4482	1328	3267	3540	128.338	128.703	125.906	44.9708	96.2827	93.6267	0.000289538	-0.710994	down
CEACAM19	719	855	683	158	314	322	7.39	8.55448	9.08092	2.40762	3.83324	3.78221	2.78457e-13	-1.18742	down
CIDEC	85	73	49	27	38	18	1.23217	0.912937	0.84625	0.541661	0.636134	0.279341	0.0305184	-0.91498	down
HSF4	500	535	364	114	220	292	5.83193	5.62198	5.38582	1.89597	3.07635	3.51204	2.85089e-05	-0.853491	down
RORA	85	96	65	28	18	51	0.719096	0.628896	0.53556	0.202551	0.075136	0.351344	0.00875052	-0.99672	down
ZNF470	287	284	314	586	508	621	0.784013	0.700119	1.03544	2.18685	1.60316	1.77109	1.97322e-09	1.33747	up
ZNF473	931	1146	1002	1271	1666	1883	3.4862	3.84727	4.52719	7.37702	7.66474	8.17064	2.18644e-16	0.995035	up
ROR1	789	968	691	224	261	377	2.40245	2.60792	2.48316	0.96627	0.949201	1.31209	2.29776e-14	-1.15911	down
FAM174B	186	191	169	174	284	241	1.45613	1.28678	1.69146	1.83303	2.40372	1.87581	0.000298241	0.703403	up
FAM174A	485	576	487	605	611	737	6.66463	6.98557	7.88388	11.7441	9.98828	10.9206	2.44269e-05	0.710646	up
SULT2B1	1343	1258	1115	148	259	368	19.6982	16.3511	19.3439	3.03061	4.5097	5.797	1.76479e-28	-1.96376	down
MSTRG.22243	184	163	170	53	88	120	1.21656	0.836939	1.38078	0.419211	0.727084	0.79874	0.00446834	-0.682545	down
LMF2	1457	1806	1099	281	959	1036	9.91886	10.8651	8.82175	2.64307	7.75961	7.59356	0.0155173	-0.663932	down
PPP2R1B	1826	2066	1616	2214	2651	2698	6.01623	6.07199	7.21427	10.818	14.229	10.4738	1.11607e-09	0.832678	up
MSTRG.4301	156	190	123	29	52	82	1.01312	1.27249	0.912668	0.242949	0.401856	0.665847	1.34613e-05	-1.21446	down
HSPB8	428	483	423	429	704	810	4.06514	4.04696	4.78689	5.7714	7.97338	8.31082	3.37448e-10	0.864652	up
NAV1	4599	4378	3426	1210	1665	1603	6.09198	5.69745	5.50447	2.33781	2.70357	2.36787	1.70567e-15	-1.1084	down
NAV2	994	1204	794	112	170	187	1.81188	1.64932	1.49549	0.249448	0.312488	0.317935	1.73562e-50	-2.32586	down
LIG3	2660	3128	2757	931	1330	1839	5.81302	6.14357	7.11274	3.13328	3.54183	4.43742	7.05098e-09	-0.741451	down
ENSG00000283782	315	69	178	18	89	57	0.699459	0.133785	0.462491	0.054309	0.230776	0.13443	0.0499051	-1.54365	down
CSPG5	165	167	124	30	50	49	1.31567	1.15519	1.15296	0.23229	0.252962	0.411629	1.16643e-08	-1.48007	down
ZKSCAN2	664	687	659	736	779	928	1.57677	1.44211	1.84567	2.47122	2.20524	2.38176	5.56889e-05	0.646126	up
ZKSCAN5	1030	1159	1046	1159	1344	1600	3.61352	3.24477	4.11499	5.38354	5.20893	5.6669	1.13907e-07	0.69941	up
ZKSCAN4	212	201	192	282	257	352	0.699421	0.585935	0.746231	1.31787	1.01051	1.25506	1.09753e-05	0.926881	up
MMAA	154	192	176	198	191	226	0.515604	0.503052	0.62793	0.863992	0.676102	0.729785	0.00579303	0.613254	up
TAF7	5731	5993	5279	5906	6723	7541	44.1575	40.7932	47.9671	64.319	61.708	62.7393	2.57708e-06	0.613276	up
TAF3	720	945	710	945	1058	1366	2.61532	3.02675	3.03456	4.84771	4.57895	5.35219	7.49988e-10	0.866189	up
HMOX1	2382	2653	2061	4117	11574	9426	27.1314	26.7317	27.8452	66.2949	157.349	116.193	2.67776e-23	2.12345	up
LRRCC1	563	582	533	258	215	283	2.53938	2.43063	3.20905	1.68487	1.2906	1.5377	0.000263421	-0.765874	down
TCF25	3606	3767	2663	839	1788	1905	31.2953	29.3938	27.0408	11.4927	19.908	18.9799	1.0773e-06	-0.8383	down
GVQW3	665	651	661	265	352	399	1.4387	1.26261	1.78077	0.830999	0.911794	0.918934	3.54205e-05	-0.622524	down
IL12A	57	67	57	69	94	80	0.684605	0.715417	0.90707	1.18569	1.35691	1.04415	0.00501033	0.790487	up
PDCD10	1543	1790	1597	1817	1772	2139	18.9704	18.9978	23.6326	30.076	25.8247	27.2624	0.000313403	0.595892	up
PDCD11	4303	5270	4128	4102	6274	6692	12.033	12.8687	13.5553	16.2391	20.7634	19.9266	4.25847e-11	0.657905	up
MSTRG.31144	748	859	733	319	340	494	3.91922	3.50258	4.09633	1.96331	1.83818	2.30841	1.15263e-05	-0.673237	down
ZNF675	329	391	315	427	459	556	2.68695	2.73489	2.97192	4.77832	4.54405	4.98931	1.84158e-07	0.846324	up
ZNF670	234	254	252	312	257	326	0.985172	0.942838	1.2513	1.8536	1.28954	1.48018	0.00454788	0.663239	up
KTI12	296	393	205	215	419	457	3.06067	3.58871	2.4991	3.13586	5.16086	5.10793	0.00380667	0.618612	up
ZNF678	538	595	621	687	618	827	1.56558	1.52008	2.14426	2.44596	2.04919	2.07303	0.00100501	0.652414	up
GMDS	596	738	574	76	91	145	6.32251	6.92231	7.18755	1.12756	1.14747	1.65721	3.71099e-37	-2.27887	down
LSS	1876	2314	1601	563	1050	1257	7.42703	8.09331	6.91666	2.91631	4.9917	5.32943	5.55032e-06	-0.697701	down
SNRPB2	4771	5585	4594	5520	6360	7468	40.4276	39.635	45.1249	70.5437	61.98	69.871	9.15371e-10	0.736339	up
IFIH1	267	284	275	131	109	165	1.38382	1.31779	1.68598	0.980036	0.738774	1.07617	0.00377464	-0.663035	down
KIF4A	5606	7142	5389	2168	2999	3428	22.5923	25.4252	25.6109	12.3492	14.3942	14.9134	6.64576e-13	-0.729186	down
ACTR1B	1625	1793	1446	510	1035	1059	13.0382	12.7048	13.6835	5.7754	9.88795	9.17258	0.000119934	-0.588388	down
WDR70	1261	1455	1122	442	535	695	7.82424	7.98579	8.26704	3.834	3.91592	4.62347	5.49634e-12	-0.850078	down
WDR75	2283	2918	2437	3071	3765	4350	13.7272	15.6879	18.2857	28.0874	29.4724	28.713	9.52402e-14	0.907815	up
PRPF4	2444	3107	2144	2631	3667	3815	12.6083	14.6384	12.7137	17.7135	20.8766	20.5488	1.58148e-10	0.754743	up
PRPF6	5198	5778	4332	4517	6709	7289	30.1704	29.6216	29.6519	37.0456	46.3818	45.6758	2.78218e-10	0.618376	up
PIP4K2C	2358	2786	2264	2549	3736	3939	13.322	13.7936	15.0577	20.4712	25.3252	24.3646	7.19846e-16	0.809868	up
ENSG00000289701	47	50	25	43	58	69	0.202281	0.19033	0.125798	0.258672	0.300337	0.324259	0.0144221	0.835293	up
PMEPA1	21561	21767	14378	8214	10695	10054	78.0828	70.4022	61.9717	43.8052	46.5937	39.9035	0.000114265	-0.615003	down
MSTRG.14214	68	85	52	108	133	199	0.270314	0.29988	0.312914	0.608432	0.63133	1.04547	4.3513e-09	1.44322	up
ANKRD13A	1640	1743	1335	548	681	732	7.21198	6.81884	6.99052	3.50681	3.67317	3.61363	5.10253e-12	-0.903321	down
PDGFRL	601	616	540	106	191	277	7.01784	6.41394	7.42976	1.7165	2.65965	3.58263	8.32199e-12	-1.31815	down
BABAM1	2020	2443	1660	614	1077	1198	26.198	27.7352	25.5822	12.1184	17.8682	17.8307	3.99612e-08	-0.754686	down
BABAM2	2721	3288	2628	555	948	1094	28.8922	30.7664	32.7221	8.40444	12.0794	12.6306	3.52253e-30	-1.41198	down
AGRN	13223	15019	11464	2650	7049	7663	31.9206	32.0231	32.6346	9.03668	20.2671	19.9698	1.30641e-05	-0.911798	down
AGR2	2016	2086	2008	537	833	829	22.0928	20.5483	26.1611	8.24532	10.8499	9.64065	1.22766e-18	-1.13919	down
TIGAR	1655	2054	1697	3544	3995	4492	3.56344	3.90849	4.30961	10.7899	10.2498	10.4474	1.44605e-28	1.52578	up
GPAM	1566	1673	1202	1766	1929	1997	4.36349	4.11064	3.94136	6.95448	6.38757	6.00448	4.58557e-06	0.747172	up
ACSM3	1172	1157	1225	394	497	639	9.95563	8.12645	11.7664	4.79431	4.81783	5.72346	2.47796e-09	-0.885676	down
TRIM26	1589	1978	1462	1545	2413	2410	8.85041	9.3615	9.68974	11.1587	15.2749	14.0223	3.68542e-09	0.687893	up
TRIM21	637	683	485	552	795	803	5.91112	5.5064	5.50962	7.43205	8.92108	8.13717	1.31213e-05	0.60775	up
TRIM23	925	1024	913	1209	1265	1510	4.25484	4.19927	5.06502	7.93091	7.04389	7.64683	2.68102e-08	0.847483	up
DNAJC25	393	515	440	653	610	747	2.81346	3.28153	3.71159	6.72496	5.26218	5.84694	5.90217e-07	0.961354	up
GSAP	1397	1450	1316	490	465	620	7.72773	7.10828	8.62069	3.86332	3.07496	3.7219	6.13164e-10	-1.03382	down
BAG3	2523	3044	2283	1902	4269	4205	17.6846	18.7999	18.8871	18.9873	35.7962	31.802	3.08832e-05	0.710574	up
BAG4	1297	1487	1400	1637	1542	1842	5.57881	5.78596	7.03136	9.9564	7.80557	8.63862	0.000310695	0.645782	up
ZNF385A	409	413	287	327	553	632	3.17985	2.7077	2.55338	3.66133	5.09077	5.21455	2.47496e-06	0.775015	up
ATXN10	9271	10927	9164	3505	4382	5258	49.7932	51.9106	58.074	26.6369	28.0755	30.6034	3.94161e-15	-0.809098	down
RAP1GAP2	1586	1711	1416	399	258	780	5.25174	4.98588	5.60918	2.00834	1.59998	2.92987	4.81017e-07	-1.38311	down
ECM1	135	213	119	118	217	222	1.18284	1.64894	1.20961	1.4907	2.23418	2.06693	0.009449	0.596083	up
NAP1L2	78	84	94	192	221	217	0.538625	0.510165	0.767608	1.87286	1.81606	1.62256	4.76668e-12	1.665	up
NAP1L3	40	39	31	69	49	64	0.266832	0.224931	0.237306	0.64451	0.383353	0.456103	0.00243714	1.13358	up
KANK3	39	43	66	43	89	104	0.241272	0.237389	0.489989	0.379018	0.669933	0.710302	0.00784065	0.950477	up
MSTRG.30867	29	26	22	52	61	78	0.113111	0.087354	0.100441	0.287111	0.28696	0.329073	9.89405e-07	1.6587	up
ABHD3	720	871	707	854	999	1215	6.55045	7.05234	7.54313	11.8458	11.1657	12.1922	2.62199e-09	0.774898	up
ABHD4	3360	3475	2787	2979	5124	6094	20.0974	18.3465	19.8246	25.9253	37.0401	39.6458	5.12126e-12	0.87589	up
TWF1	8183	9091	8232	9584	10029	12565	46.2627	45.9954	55.4383	73.2623	68.0283	76.0711	5.67493e-07	0.70095	up
CCNJ	975	1165	1001	1256	1354	1568	4.41409	4.62967	5.35118	8.08946	7.26937	7.63226	1.4963e-07	0.783104	up
MAPK10	158	176	157	22	12	21	0.767792	0.622543	0.838455	0.201407	0.027283	0.06901	2.0728e-16	-2.78229	down
SHISAL1	466	514	329	126	229	168	1.20064	1.17156	0.998273	0.459118	0.701868	0.466592	7.91992e-06	-0.962843	down
FZD8	408	448	340	116	244	250	1.78015	1.72812	1.74637	0.711619	1.26626	1.17466	0.000514365	-0.654644	down
HUS1	714	939	727	1308	1531	1940	5.34256	5.9379	6.05896	13.8853	13.4455	16.6206	6.08636e-25	1.36277	up
FAS	818	944	845	2956	3157	4022	3.90861	3.58819	4.40513	15.6532	16.4682	18.8837	3.60523e-60	2.32063	up
AZIN2	165	135	131	44	66	116	0.961215	0.861509	1.07132	0.246934	0.448928	0.66634	0.0228735	-0.638629	down
ESCO2	1866	2255	1975	876	1073	1061	8.90219	9.53388	11.11	6.00074	6.18926	5.50965	9.02763e-06	-0.649233	down
ESCO1	978	1066	1005	1259	1152	1383	3.8832	3.72292	4.59012	7.00169	5.47335	5.99193	0.000161348	0.701042	up
MSTRG.28185	776	839	739	1105	1108	1459	2.79318	2.66518	3.13298	5.61984	4.74985	5.66902	9.67871e-11	1.00759	up
TARBP1	3211	3425	3036	1214	1593	1967	10.9081	10.2773	12.1604	5.82615	6.4439	7.21121	6.98189e-11	-0.680421	down
ZNF383	488	488	441	739	689	778	1.40497	1.3868	1.61784	3.01871	2.39942	2.32279	1.3857e-07	1.02869	up
MSTRG.22942	1035	962	842	260	412	401	3.9831	3.29615	4.03262	1.26726	1.7122	1.62688	5.53965e-13	-1.06503	down
TYRO3	581	718	511	166	393	366	1.28803	1.42773	1.3348	0.514853	1.05104	0.875961	0.00102569	-0.653779	down
POC1A	965	1321	1000	256	545	661	8.7055	10.5362	10.627	3.239	5.93446	6.63395	4.67733e-06	-0.869697	down
ZNF823	154	187	169	207	224	274	1.13157	1.21437	1.48264	2.15862	2.00956	2.1989	2.2944e-05	0.827282	up
SLC27A4	841	1120	729	520	1400	1376	4.60344	5.41871	4.70424	4.02209	9.13264	8.13467	0.00760479	0.592235	up
SLC27A1	581	512	381	131	269	321	3.15736	2.38766	2.38938	1.12597	1.75988	1.89157	0.000609269	-0.728289	down
SLC27A3	157	192	151	15	21	40	0.828231	0.890566	0.937615	0.111569	0.129603	0.222359	1.35389e-15	-2.40181	down
AK9	158	176	188	56	70	91	1.1947	1.1498	1.63899	0.56349	0.619314	0.754033	8.72817e-05	-0.935835	down
TBCK	1210	1188	1260	239	247	371	3.55711	3.5582	6.49934	1.06174	0.807606	1.36253	7.54553e-24	-1.75651	down
AK3	6679	6950	5955	7257	7086	8526	28.5747	26.1792	30.0032	43.4187	36.5757	39.4917	0.000126067	0.605663	up
TBCD	4343	5522	3748	955	2142	2373	11.2496	12.5616	11.3017	3.54317	6.63747	6.85865	2.43203e-08	-1.01205	down
AK7	403	416	344	55	91	70	2.66768	2.38265	2.82383	0.611612	0.846251	0.555977	4.02636e-23	-2.07706	down
ALOX5AP	81	84	60	19	30	34	1.63614	1.50736	1.43925	0.369475	0.722872	0.736268	0.000816704	-1.10053	down
MSTRG.31190	385	539	357	568	417	528	1.15983	1.37803	1.28403	2.32544	1.60089	1.84581	0.00708251	0.668185	up
BCKDK	2014	2422	1677	512	1220	1283	17.8725	19.1088	17.4565	6.41939	13.0658	12.4396	0.000178436	-0.718146	down
EXOSC1	1173	1442	1109	339	577	633	18.9839	20.7359	20.8569	8.61656	12.1107	13.0288	6.95828e-13	-0.936212	down
EXOSC5	1242	1517	1128	180	424	463	22.1036	23.808	23.7933	4.49893	8.94841	8.81503	2.77434e-16	-1.56485	down
DISC1	121	130	102	15	17	25	0.322767	0.287887	0.297802	0.057456	0.04933	0.084014	1.16775e-12	-2.28904	down
PSMB10	801	933	648	163	446	522	14.502	14.9083	13.8377	4.20579	9.60294	10.2774	0.000842399	-0.79236	down
PAOX	171	144	140	47	69	71	1.76163	1.27276	1.60189	0.636823	0.823637	0.785616	0.000131801	-0.946021	down
CRYBG1	160	206	206	50	50	53	0.280556	0.319627	0.426458	0.123829	0.104224	0.100475	1.59314e-08	-1.53516	down
MSTRG.31513	353	399	326	471	337	476	1.41571	1.41292	1.54245	2.66662	1.60751	2.06023	0.00600627	0.660153	up
TFIP11	1320	1607	1187	1203	1867	2066	7.20014	7.72685	7.68582	9.4556	12.3117	12.7033	2.34955e-09	0.65858	up
LPAR1	1583	1707	1640	642	785	958	8.83902	7.4832	9.76349	4.20262	5.05965	5.86398	5.87253e-08	-0.703986	down
LIMS2	83	91	84	18	28	35	0.644845	0.621787	0.739735	0.170697	0.233914	0.354769	2.35571e-05	-1.34671	down
SUN2	3636	3864	2918	697	1537	1844	14.7246	13.312	15.5885	4.38827	8.36851	9.06885	7.41583e-09	-1.06128	down
SEC11C	1191	1375	1163	1589	1912	2254	24.2534	25.6418	28.3623	45.6006	46.6878	49.6661	1.31476e-16	0.982141	up
BMP2K	709	792	600	984	617	821	2.09494	1.87742	2.15329	3.8948	2.66084	2.86478	0.0151955	0.645085	up
MSTRG.24307	823	709	690	360	233	270	2.23161	1.6253	2.17685	1.61619	0.828251	1.17765	0.00103227	-0.931033	down
UFM1	2207	2564	2294	3361	2829	3457	13.3705	13.5598	16.309	28.1692	19.8095	22.1407	1.60603e-05	0.848975	up
TXNL4B	1060	1474	1243	1153	1592	1808	7.63042	9.2021	10.2962	11.7626	13.4181	13.75	4.87126e-06	0.613663	up
NUTM2D	248	277	201	43	79	65	1.2764	1.35545	1.20105	0.328345	0.513888	0.419736	2.0092e-12	-1.61048	down
NUTM2E	203	193	182	74	112	117	0.586086	0.489531	0.60494	0.293692	0.382895	0.351959	0.00391539	-0.596579	down
NUTM2B	91	97	71	32	32	51	0.466765	0.439676	0.437012	0.223644	0.185904	0.270976	0.00714049	-0.822236	down
NUTM2A	138	130	100	54	71	58	0.683282	0.614684	0.597333	0.367456	0.416256	0.31526	0.0205099	-0.635954	down
FAM53A	73	94	95	19	43	52	0.531826	0.616552	0.789495	0.167006	0.403788	0.342336	0.00653833	-0.906031	down
PARN	3832	4358	3724	1281	1811	2070	21.845	22.5882	25.6362	10.4484	12.7885	13.3929	3.086e-19	-0.867675	down
ZHX1-C8orf76	88	139	106	129	147	129	1.28161	1.77701	1.77801	2.54266	2.48558	1.95857	0.0110972	0.674007	up
ZNF215	94	107	74	130	136	150	0.509568	0.572968	0.506743	0.884401	0.80426	0.864418	5.37649e-05	0.978956	up
ZNF212	604	726	496	516	909	958	3.84423	4.12463	3.89789	4.83146	7.008	6.66224	8.69346e-07	0.716709	up
AMER1	662	647	541	743	896	1096	1.39258	1.20048	1.34196	2.20666	2.24396	2.48885	8.22737e-12	0.915291	up
MSTRG.28027	130	179	58	449	489	411	0.239379	0.292356	0.125278	1.17398	1.07601	0.820285	1.39805e-13	2.31714	up
IPO4	3345	4401	2933	684	2047	2155	17.3588	19.8133	18.0008	5.02663	12.6	11.9762	0.000386959	-0.845476	down
NRBP2	1971	2101	1717	617	1224	1210	9.43647	8.86577	9.67663	4.15405	6.96425	6.22312	3.92972e-05	-0.606802	down
MGAT5B	2393	2881	2006	620	1493	1591	9.90311	10.2719	9.62475	3.82517	7.35343	7.4238	0.000474664	-0.676078	down
PAQR8	314	270	271	96	119	158	1.174	0.892685	1.19539	0.504666	0.531427	0.635889	1.55681e-05	-0.865121	down
NIFK	1472	1875	1687	1995	2047	2479	15.9371	17.6433	21.4907	29.8238	25.976	28.5879	4.05993e-06	0.745656	up
PAQR4	1574	1746	1274	363	714	792	10.953	10.8203	10.4638	3.7561	6.0389	6.26703	3.3841e-10	-0.983007	down
PAQR6	491	406	389	84	100	119	4.4057	3.22582	4.05598	1.05415	1.06645	1.09038	3.70059e-18	-1.74103	down
MSTRG.12878	35	26	26	78	44	74	0.119687	0.077129	0.102855	0.374135	0.178601	0.273765	0.00016887	1.5785	up
MSTRG.12877	75	72	41	102	142	225	0.287741	0.242811	0.182751	0.552679	0.649405	0.937063	3.21502e-09	1.64185	up
SIL1	1268	1535	1154	404	859	840	11.9204	12.8652	12.9184	5.34834	9.68202	8.5294	0.000313652	-0.595639	down
PRR5L	381	343	256	65	92	84	2.94216	2.15318	1.5176	0.47705	0.518195	0.448471	4.93722e-14	-1.66573	down
ACAD10	1252	1404	1182	409	679	847	6.11424	6.07686	6.83847	3.12948	4.21316	4.66036	4.83306e-07	-0.672696	down
ADGRF1	109	101	112	16	18	24	0.372196	0.289662	0.429871	0.069205	0.066185	0.082985	2.66177e-10	-2.13998	down
ALDH6A1	1553	1546	1432	522	539	817	5.08918	4.45356	5.49559	2.4213	2.09559	2.90828	2.65542e-09	-0.926853	down
NR2E3	81	94	96	14	12	33	0.694586	0.709215	0.973475	0.165562	0.116153	0.30491	1.27035e-06	-1.89162	down
JPH2	214	176	143	75	72	88	0.511987	0.403905	0.42264	0.197215	0.214334	0.229311	0.00182769	-0.809766	down
EFCAB12	55	74	76	14	24	28	0.447916	0.540372	0.733709	0.152404	0.223274	0.242045	0.000388942	-1.3174	down
CEP76	545	658	558	774	811	1063	3.39637	3.6227	4.12833	6.99774	6.16479	7.30406	5.3008e-10	0.951046	up
CEP70	1094	1245	1073	453	411	528	9.92473	9.56324	10.7686	5.66565	4.76163	5.41617	3.68572e-07	-0.912569	down
TSN	3557	4341	3695	4313	4670	5212	19.1475	20.615	23.6756	33.2086	29.8694	30.8312	4.86329e-06	0.668567	up
TPK1	123	147	130	35	54	70	0.885109	0.958515	1.15872	0.332784	0.554793	0.708443	6.94836e-05	-1.00739	down
SMG7	3361	4080	3018	3756	5147	5528	11.1032	11.6104	11.5119	17.6671	20.2192	19.4671	2.85876e-15	0.820483	up
HMBS	1483	1886	1434	479	869	901	17.779	20.076	19.9735	9.09192	13.4194	12.5974	2.46653e-08	-0.767229	down
GREB1L	351	410	367	87	163	183	0.725952	0.754939	0.84658	0.244886	0.376042	0.479225	8.6135e-09	-1.0661	down
AP1S1	3979	4752	3602	3289	5751	6594	58.2528	61.3579	62.3322	68.2565	100.175	104.033	7.94725e-08	0.662107	up
C21orf91	269	304	293	403	317	393	0.896867	0.897371	1.14334	1.87326	1.24963	1.44851	0.00148956	0.762279	up
ARMCX6	955	1073	880	933	1273	1306	9.13614	9.08854	9.9446	12.6376	14.5449	13.5293	1.45663e-07	0.627085	up
ARMCX4	156	214	173	15	12	76	0.388754	0.464283	0.526857	0.067995	0.04513	0.201847	5.3082e-06	-2.15903	down
ARMCX3	1891	2015	1895	2478	2395	3006	9.84733	9.84296	11.499	18.2613	15.2681	17.3299	6.49571e-07	0.815707	up
FUT2	98	86	58	26	24	54	0.727203	0.470289	0.541216	0.203423	0.16116	0.328119	0.0151105	-0.888604	down
PLXND1	3660	3618	2809	639	1275	1528	9.3954	8.19143	8.51248	2.354	3.88872	4.25491	5.5137e-14	-1.25053	down
SFN	2358	3188	1807	3436	7250	6542	31.8786	38.0701	28.8052	65.6465	116.761	95.4911	1.91882e-17	1.56399	up
STARD13	325	367	311	126	147	219	0.969428	0.974315	1.09443	0.52759	0.51752	0.727932	0.00010347	-0.691616	down
MT1X	1405	1369	734	274	723	548	60.7449	52.1212	37.1499	16.2891	37.3613	25.3181	0.000883626	-0.85586	down
MT1F	341	328	225	21	136	139	14.1747	12.0595	10.991	1.22018	6.6747	6.23098	0.000783029	-1.35236	down
MT1A	119	105	65	16	63	60	5.27878	4.11959	3.40169	0.971497	3.33586	2.86179	0.0489042	-0.770475	down
SPRING1	2212	2458	1903	2143	2934	2929	4.84043	4.57725	4.79457	6.36567	7.49475	6.70869	3.31176e-08	0.644798	up
ARHGAP18	3383	3039	2997	1271	1357	1732	13.5534	10.7524	14.1603	7.19641	6.4736	7.4919	6.75496e-07	-0.756058	down
DYNLT2B	568	635	572	194	309	405	15.4497	15.2619	18.2365	7.52846	10.0652	11.7521	2.81451e-05	-0.653067	down
MSTRG.6486	277	293	226	64	77	120	1.95345	1.8324	1.79288	0.630982	0.659116	1.00761	9.68756e-10	-1.27503	down
GXYLT1	1539	1795	1541	2075	1987	2530	3.90023	3.81703	4.57222	7.26198	6.07635	7.133	5.59089e-07	0.813625	up
GXYLT2	197	176	162	53	103	95	1.08172	0.850952	1.02537	0.39468	0.65941	0.582511	0.00111575	-0.767703	down
PUS3	197	222	216	259	306	317	1.96277	1.92944	2.53509	3.79692	3.76817	3.39776	9.53943e-06	0.836306	up
MMP7	4720	5839	4259	1546	1501	1914	74.5969	81.5092	79.3729	34.5241	28.2433	32.6453	2.87771e-14	-1.19469	down
TRAPPC2B	335	358	283	408	504	586	7.43935	7.28368	7.60505	13.1821	13.4481	14.2917	1.34161e-11	0.973082	up
C9orf85	703	732	606	744	834	966	9.50529	8.66192	9.35476	12.5874	12.043	12.2553	2.20412e-06	0.68413	up
USP38	941	1111	1029	1213	1305	1425	2.53634	2.50317	3.16547	4.65382	3.97336	3.92711	7.29921e-06	0.730108	up
USP30	741	783	659	773	1012	1094	3.63282	3.31146	3.74988	5.18989	5.96873	5.69215	8.72931e-10	0.752474	up
USP36	2681	3232	2479	2307	3764	3931	8.73575	9.39517	9.62764	10.4032	14.0269	13.5598	6.52359e-08	0.589528	up
CGAS	169	220	165	200	288	242	0.929755	1.07311	1.09786	1.56743	1.9327	1.46063	0.000135212	0.766702	up
KIF26A	208	231	198	31	116	109	0.532218	0.524199	0.61421	0.112281	0.353692	0.301059	0.000764298	-1.03922	down
SAAL1	1970	2253	1873	529	665	801	22.6426	23.0099	25.1526	8.62721	9.07526	9.95637	2.1867e-29	-1.2635	down
ATPSCKMT	758	946	807	979	950	1096	5.68329	6.23519	6.76935	10.6225	8.54517	10.9484	0.000242781	0.655149	up
ZNF530	332	324	251	363	380	458	1.32147	1.26274	1.19114	2.0946	1.95898	2.32608	1.69223e-05	0.777152	up
TOMM70	6116	6957	6041	7227	7107	8595	26.3794	26.5057	30.7271	44.0527	36.5126	40.0279	3.79082e-05	0.642746	up
SLC5A3	1220	1403	1255	2087	2138	2589	1.86405	1.89434	2.26267	4.50825	3.89318	4.27378	1.34364e-14	1.18555	up
CCNB1IP1	2175	2250	2178	2360	2589	2805	26.7812	24.4988	31.7828	41.098	37.7138	36.9444	8.92048e-05	0.602252	up
MOXD1	705	886	765	264	287	399	4.18703	4.63959	5.33001	2.20056	2.02337	2.54765	1.40048e-09	-0.960954	down
NPAS2	2771	3039	2517	802	1342	1516	12.628	12.2371	13.3998	5.12904	7.30695	7.42585	6.40237e-14	-0.862888	down
SNRNP48	1246	1534	1291	3207	2911	3640	5.29306	5.75937	6.46439	19.2491	14.6931	16.6613	1.66141e-20	1.6507	up
MAN2B1	1866	2065	1571	444	931	982	10.3737	10.1824	10.3088	3.48377	6.15425	5.89232	1.72534e-08	-0.913115	down
CCDC28B	269	246	172	75	136	143	4.69745	4.04753	3.14693	1.47547	2.2445	2.28624	0.00509357	-0.626681	down
FSTL4	303	274	235	40	64	64	0.992419	0.790967	0.904812	0.185098	0.247197	0.224335	5.24155e-18	-1.93604	down
ANXA8L1	4836	5335	3209	836	1434	1508	44.8189	43.4823	35.2002	10.9453	16.2272	14.6378	3.77555e-21	-1.48407	down
IGHMBP2	783	973	653	591	1214	1296	3.78109	4.02733	3.72603	4.39271	7.05684	6.68194	6.59173e-05	0.680558	up
UBD	112	92	53	9	10	8	2.19856	1.60038	1.2269	0.224971	0.216666	0.170496	7.45014e-10	-2.87014	down
MSTRG.9614	412	413	338	141	160	216	1.76866	1.47861	1.89296	0.781898	0.745125	0.932939	1.8023e-06	-0.82219	down
CARD11	130	122	96	34	50	56	0.535259	0.442072	0.465333	0.194889	0.242569	0.247298	0.000281899	-0.974144	down
HECW1	470	443	353	99	203	281	0.878747	0.731769	0.777173	0.31975	0.54358	0.566009	0.000177811	-0.82868	down
HECW2	338	397	340	91	178	147	0.78602	0.602516	0.875395	0.185497	0.473727	0.239166	1.62707e-07	-1.03542	down
FGF12	184	173	127	60	70	75	0.893908	0.766191	0.733556	0.413232	0.417129	0.422377	0.000390765	-0.874505	down
FGF14	472	565	543	47	47	53	0.638452	0.674954	0.865179	0.088098	0.075549	0.077286	3.63286e-44	-3.06867	down
VCAM1	197	206	256	40	25	55	1.12338	1.03371	1.71625	0.321764	0.164711	0.337774	6.3038e-11	-2.11277	down
KCNJ12	22	35	32	36	71	84	0.07245	0.101073	0.124541	0.167803	0.282329	0.301332	8.53405e-05	1.40761	up
TFAM	4103	4984	4325	5148	5017	6197	16.1135	17.2161	19.4383	27.9717	23.805	26.437	3.17835e-05	0.666251	up
KCNJ16	115	84	62	14	16	13	0.505649	0.327085	0.312251	0.081049	0.080307	0.058638	8.16322e-08	-2.22747	down
TLCD2	664	594	500	174	155	210	1.99518	1.5769	1.76985	0.737178	0.552989	0.679644	8.91027e-11	-1.33205	down
TWNK	2100	2639	1842	2173	3032	2907	10.5337	11.4608	10.5313	15.1192	17.8264	15.3948	2.97071e-07	0.669259	up
APRT	2779	3356	2544	762	1848	2127	61.5305	65.893	65.0257	24.6813	48.0136	50.782	0.00306104	-0.586611	down
C19orf54	1392	1490	1172	444	667	860	8.48753	7.93333	8.23232	4.04097	4.93271	5.85358	1.16822e-08	-0.715013	down
ZC3H4	2895	3193	2281	2988	3862	4036	8.37434	8.19132	7.76624	12.2296	13.3794	12.6992	1.90844e-09	0.746253	up
TNFRSF10B	9835	11411	9779	12271	15679	18922	47.2608	47.769	55.7491	80.8274	88.4803	97.523	1.62524e-21	0.941407	up
TNFRSF10D	1666	1470	1306	3219	3917	3946	8.33114	6.49335	7.70319	22.7556	23.3394	21.315	1.97493e-28	1.68652	up
MSTRG.393	90	73	83	34	34	54	0.64293	0.461777	0.701611	0.34478	0.293173	0.416315	0.0344205	-0.679573	down
RADIL	150	181	118	33	77	84	0.461536	0.490735	0.426978	0.142927	0.28063	0.277995	0.000891054	-0.895105	down
MSTRG.20708	99	119	104	31	55	63	0.615117	0.636328	0.776712	0.330906	0.415169	0.428789	0.00341923	-0.78974	down
SLCO5A1	75	71	69	19	15	22	0.146741	0.122394	0.158964	0.050892	0.032926	0.045549	2.81255e-05	-1.58078	down
NHS	1950	1783	1530	763	714	888	3.81289	3.26904	3.52837	2.10675	1.68043	1.8733	1.77101e-05	-0.772871	down
APOL1	1539	1447	964	400	469	517	9.60568	8.01258	7.15745	3.53273	3.50604	3.49347	1.37223e-10	-1.13751	down
MSTRG.27955	104	104	113	30	45	61	0.670141	0.595322	0.85934	0.266281	0.340929	0.420622	0.0011742	-0.925913	down
RPP14	1190	1306	1083	1540	1806	1970	4.00318	4.03155	4.28931	6.73941	6.06898	6.29171	1.29179e-12	0.938579	up
XYLT1	239	199	137	26	63	36	0.422802	0.311769	0.285233	0.064022	0.131542	0.068307	1.62695e-08	-1.85518	down
MSTRG.16766	1701	1879	1956	2347	2242	2838	3.07547	3.00176	4.17032	5.99805	4.82963	5.53974	8.61817e-06	0.793802	up
MSTRG.16762	91	112	112	25	40	73	0.459029	0.498359	0.666691	0.177393	0.240925	0.399735	0.00510585	-0.903122	down
MSTRG.22671	61	78	80	84	104	121	0.712508	0.774257	1.0066	1.218	1.34402	1.35336	0.00117921	0.841235	up
ITPKC	874	927	744	939	1566	1892	4.57658	4.30549	4.61052	6.94153	9.76764	10.6969	1.74634e-17	1.10668	up
PDE5A	377	316	334	136	119	164	1.34924	1.17192	1.49832	0.877944	0.586522	0.753444	5.24614e-05	-0.929429	down
CEP170	5708	6774	6085	6861	6970	8771	16.2466	17.4199	20.3765	27.9459	23.9168	27.4598	1.29516e-05	0.653624	up
CHAD	66	70	61	68	104	120	0.682555	0.634466	0.742977	0.987715	1.27731	1.33968	0.000296322	0.898756	up
MXD3	1292	1426	1020	169	401	463	15.0905	14.459	14.4285	2.43893	5.17736	5.60764	8.97104e-15	-1.55975	down
MXD1	207	258	212	277	363	345	0.655749	0.744269	0.811644	1.25011	1.39423	1.20719	3.1977e-07	0.906212	up
MSTRG.24630	5401	4961	5530	7526	6443	9956	4.52243	3.88462	5.72312	9.72241	7.5707	9.80844	9.2328e-07	0.949915	up
ASL	831	972	713	160	443	485	8.56239	8.24392	9.10695	2.18018	5.09644	5.25905	5.89481e-05	-0.924615	down
ATP6V0C	2794	3335	2477	1745	4273	4548	45.2187	47.6616	47.2614	39.9001	82.3395	79.481	0.00226336	0.589047	up
COL5A2	17897	17573	17173	6436	8704	11135	46.6419	40.3197	52.7271	23.7027	26.935	31.2874	4.32919e-09	-0.676688	down
COL5A1	14590	14187	10223	2598	4844	4679	30.5653	26.2598	25.2674	7.68941	12.0968	10.5872	2.46633e-19	-1.35641	down
NAT14	1810	2067	1557	467	1095	1105	24.1651	24.5984	24.9207	9.00092	18.0639	16.6391	7.6461e-05	-0.723965	down
ALDH2	8642	8073	6342	2864	4010	4132	17.9349	14.6584	15.4694	7.83936	10.625	10.3495	2.75829e-08	-0.713928	down
RPRD1A	3699	3853	3668	4372	4397	5655	15.9713	14.5891	18.386	25.9683	22.3026	25.7986	1.67329e-06	0.72787	up
ASAH2	206	239	209	296	279	333	0.521476	0.96684	0.869426	1.05858	0.837334	1.31901	3.53209e-05	0.855422	up
FAM227A	484	477	436	161	173	254	0.877977	0.717334	0.885996	0.601557	0.354799	0.505976	2.15527e-07	-0.906967	down
RIMOC1	2974	3152	3022	3503	3336	4367	10.0261	9.38637	12.0144	16.6898	13.3922	15.8937	5.33723e-05	0.663487	up
MSTRG.10674	313	264	238	334	257	347	1.11698	0.832485	1.00171	1.68362	1.0911	1.33434	0.0153425	0.598428	up
MSTRG.10678	539	407	385	143	161	230	0.925075	0.626125	0.705393	0.343664	0.407822	0.523437	2.23087e-06	-0.980675	down
ADM5	99	123	97	10	51	62	2.20097	2.43331	2.56356	0.313278	1.35294	1.49531	0.00600813	-1.12257	down
MIPOL1	657	690	676	310	309	423	2.1464	2.40757	2.88006	2.0822	1.53562	2.20585	0.000518099	-0.602013	down
NCAPH	2858	3761	2677	873	1317	1521	10.2544	14.9531	12.9776	5.09472	5.69437	8.24883	2.4502e-17	-0.984483	down
TRPM7	4065	4484	3907	4596	4821	5847	8.66078	8.40924	10.0006	11.9307	12.3802	13.3346	2.36234e-06	0.663742	up
TRPM2	196	271	149	124	329	325	0.601858	0.739127	0.541247	0.537134	1.21195	1.09106	0.0134772	0.646913	up
MSTRG.16205	1669	1500	1432	442	547	710	4.30321	3.44429	4.58078	1.71395	1.79163	2.23113	5.46509e-15	-1.10137	down
SLX1B	1251	1844	1212	384	744	820	19.5922	25.2326	22.0811	8.68672	14.3025	14.0446	1.59739e-06	-0.821739	down
BCAS2	975	1177	888	1095	1400	1349	13.5181	14.4208	14.5205	21.4484	23.1238	20.192	5.28205e-07	0.711767	up
BCAS3	1572	1812	1504	300	423	592	8.71109	8.74052	10.0553	2.24962	2.73005	3.506	1.10478e-32	-1.57088	down
BCAS1	139	110	130	17	17	22	0.574201	0.439322	0.691684	0.082779	0.073332	0.091071	1.93277e-12	-2.41968	down
SLC8A1	94	109	103	20	29	60	0.168343	0.080342	0.100463	0.023224	0.028232	0.054944	0.000368674	-1.19918	down
ZBED2	1092	889	881	251	368	398	8.71636	6.26912	8.29819	2.82491	3.5004	3.42748	9.26198e-13	-1.16068	down
ZBED3	1381	1434	1281	498	667	666	3.98144	3.65368	4.35081	2.02278	2.28959	2.06886	1.02583e-09	-0.807376	down
ZBED5	4912	5274	4675	1927	2130	2843	35.5345	33.048	40.8201	19.0253	18.1183	22.5148	2.46826e-09	-0.755112	down
ZBED9	236	270	312	348	383	489	0.700613	0.7095	1.09332	1.46557	1.35918	1.57101	4.65036e-06	0.921152	up
GALNT16	137	152	86	31	48	62	0.484671	0.50321	0.384227	0.141157	0.200154	0.246383	0.000191429	-1.07211	down
GALNT12	750	740	608	176	251	354	4.79738	4.17933	4.58641	1.58517	1.91257	2.44028	2.28927e-12	-1.10377	down
GALNT18	495	612	440	134	287	336	3.49057	3.81842	3.66278	1.32867	2.41364	2.55999	0.000196685	-0.724916	down
PPL	874	835	746	118	225	369	2.47018	2.08526	2.48626	0.470386	0.756237	1.12472	1.18209e-11	-1.51097	down
ENSG00000284526	3297	3727	2764	3991	4838	5043	10.3116	10.2976	10.1958	17.6417	18.0252	17.0295	1.42849e-11	0.877259	up
NME1-NME2	3354	3431	1368	9823	6536	7884	53.1859	50.8465	26.5773	219.479	128.642	140.971	3.65231e-05	2.04061	up
PTBP2	876	953	791	1007	1051	1299	5.70635	3.70125	4.38242	6.33545	6.23553	6.71623	9.99006e-07	0.727411	up
PTBP1	13686	17400	13275	4123	9025	10467	76.9737	85.3701	87.3291	32.4796	61.3881	64.0518	0.000452787	-0.614621	down
MSTRG.5656	200	162	172	29	82	78	1.63679	1.16907	1.66139	0.326173	0.791863	0.685737	3.61295e-05	-1.21051	down
DMAC2L	485	589	516	220	215	320	3.37613	3.75252	4.34371	2.62678	2.20179	2.8814	6.55199e-05	-0.72032	down
PIK3R4	1479	1898	1498	1664	1940	2283	5.21197	5.9097	6.22412	8.2896	8.14678	8.69043	8.66794e-07	0.636398	up
RTN4RL2	264	321	317	73	168	181	2.13829	2.27161	3.02803	0.844003	1.61128	1.5849	0.000534351	-0.801701	down
RBKS	775	863	839	123	236	334	10.782	10.4884	13.6275	2.26729	3.6735	4.89165	6.54016e-15	-1.55201	down
MSTRG.33362	201	455	161	46	39	59	0.293459	0.588082	0.277152	0.093777	0.06741	0.092075	3.66894e-09	-2.09046	down
TICAM1	228	259	214	142	361	413	1.49963	1.50284	1.6586	1.31586	2.83119	2.93176	0.00481357	0.669333	up
CGN	243	300	189	81	137	153	0.840794	0.927636	0.772627	0.394836	0.562492	0.571433	0.00155999	-0.642176	down
REEP6	337	418	369	80	208	304	4.37993	4.7946	5.64398	1.46807	3.19597	4.24894	0.0145481	-0.66511	down
UBOX5	819	867	670	656	1065	1144	3.30868	3.08433	3.23247	3.73285	5.15363	5.03066	7.95404e-07	0.615812	up
ANKRD1	321	359	319	464	744	588	3.16837	3.12627	3.70975	6.47894	8.75424	6.26291	1.59426e-11	1.20181	up
ANKRD2	128	171	154	27	64	104	1.61776	1.85226	2.22192	0.461945	0.927874	1.36798	0.00291068	-0.94779	down
ENSG00000288534	105	30	101	83	320	571	0.35588	0.081008	0.405997	0.39675	1.30102	2.06493	0.0055488	2.19932	up
PDGFB	724	847	597	168	222	275	3.54958	3.65331	3.44044	1.2077	1.29905	1.44297	1.12895e-20	-1.35771	down
FHIT	110	133	127	10	12	17	1.40395	1.33065	1.34626	0.073865	0.069052	0.101257	3.20472e-16	-2.91324	down
SPTLC1	3719	4056	3764	3947	4257	5273	22.7311	21.6395	26.6341	33.5627	30.6635	34.1408	2.14066e-05	0.585275	up
SOBP	144	190	128	23	43	65	0.408944	0.474999	0.425825	0.089834	0.157395	0.199102	1.09505e-07	-1.50582	down
DSEL	51	62	55	106	115	131	0.095726	0.103723	0.123754	0.283612	0.26011	0.269207	4.22782e-08	1.43337	up
COL21A1	123	141	127	32	38	34	0.521183	0.523666	0.644586	0.19091	0.188798	0.152042	6.76318e-08	-1.54701	down
KCNH1	341	466	341	89	161	188	0.75704	0.92145	1.13869	0.273142	0.415688	0.439226	1.40075e-08	-1.06556	down
KCNH3	518	676	528	120	224	323	2.2743	2.6233	2.73342	0.742796	1.16618	1.52948	9.14807e-08	-1.07042	down
ZNF296	111	94	82	54	174	147	1.19474	0.89785	1.03473	0.814102	2.23898	1.71219	0.0348993	0.672615	up
ZNF292	1377	1317	1190	1558	1472	1795	2.03944	1.6765	2.13588	3.15759	2.56433	2.81857	7.4651e-05	0.694241	up
NDUFAF5	862	1015	854	996	1202	1325	4.77006	4.95351	5.45848	7.4018	7.46146	7.47808	2.54434e-08	0.729578	up
NDUFAF4	593	775	621	774	971	1074	4.35392	5.02875	5.37865	8.03348	8.49598	8.52011	2.08187e-10	0.862792	up
NDUFAF1	617	673	624	1132	1162	1323	7.22938	7.19133	8.72837	18.9445	16.3977	17.6817	1.01346e-14	1.2942	up
NDUFAF3	914	1105	835	158	498	553	18.214	19.6469	19.656	4.39761	11.7893	11.7959	0.000153079	-0.968217	down
SAR1B	2660	3047	2481	3354	3673	4091	8.15066	8.60153	9.00512	14.1117	13.7136	13.8476	5.05868e-09	0.81801	up
DCAKD	1133	1210	989	1165	1995	2337	10.5798	9.7372	10.7839	14.2856	21.5643	22.7031	3.86047e-16	1.03912	up
SPG11	2250	2579	2474	982	1252	1486	5.48178	5.45653	6.94337	3.35276	3.62659	3.79263	5.78627e-07	-0.631255	down
HLA-DMB	513	453	484	87	140	177	6.93971	5.33787	7.97476	1.71877	2.27119	2.6339	1.32061e-15	-1.53398	down
SYTL3	104	130	137	15	20	36	0.724461	0.783232	1.04699	0.130804	0.14689	0.23768	7.21633e-10	-2.07912	down
PLEKHH2	215	158	178	82	66	74	0.543542	0.351227	0.529173	0.289735	0.196259	0.200453	0.00212962	-0.923022	down
TMEM131L	479	569	490	130	192	252	1.6898	1.76961	2.03361	0.694297	0.815996	0.952245	5.52049e-12	-1.09717	down
CLUAP1	1069	1180	1020	299	292	421	5.09401	5.0736	5.26539	2.17057	1.63323	2.34078	1.38233e-16	-1.33394	down
SNORC	553	610	460	134	260	286	3.6585	3.67025	3.56788	1.19989	2.0833	2.01502	4.09115e-08	-0.936157	down
MYCL	87	86	102	21	49	56	0.441412	0.414844	0.627995	0.145533	0.304567	0.356871	0.01068	-0.838384	down
MSTRG.10883	45	61	77	69	125	145	0.28947	0.152945	0.318561	0.30163	0.599225	0.703648	9.76482e-05	1.1877	up
MSTRG.32069	97	88	108	74	175	209	0.287939	0.230068	0.526149	0.311376	0.888778	0.756685	0.00135238	0.915938	up
TK1	4985	6280	4200	957	2605	2878	61.2463	67.7225	59.3961	16.0389	37.8384	36.4212	9.91936e-06	-0.978094	down
MSTRG.32062	428	475	441	147	276	283	1.889	1.90601	2.42348	0.955985	1.71254	1.6867	0.000367024	-0.610974	down
ECD	2220	2504	2161	2600	3056	3896	13.7147	13.6894	15.7279	22.1622	22.0662	25.7713	1.238e-12	0.822714	up
IPPK	234	299	247	452	499	543	0.967559	1.09233	1.20353	2.65964	2.46084	2.42819	1.08968e-13	1.31247	up
CIB1	5764	6374	4613	1045	2239	2473	90.6257	88.6184	85.8686	23.4697	42.1959	42.2654	1.94449e-13	-1.23677	down
C6orf132	397	339	245	104	188	209	0.483403	0.446577	0.334515	0.189489	0.359521	0.355795	0.00260536	-0.64642	down
CELSR1	6156	6927	5326	1295	2904	3324	10.1823	9.91947	10.1429	3.06881	5.98632	5.96374	2.03362e-08	-0.997715	down
MSTRG.33161	282	173	154	5	24	5	0.920302	0.487503	0.589255	0.015148	0.088529	0.01331	4.88326e-15	-3.82856	down
MSTRG.33162	652	1168	840	69	119	147	1.47469	2.26842	2.18126	0.213317	0.311286	0.347879	1.06313e-34	-2.66218	down
FAM117A	167	178	158	45	103	121	1.28533	1.20005	1.42857	0.524328	1.23535	0.987666	0.0154497	-0.606525	down
MSTRG.18141	105	95	85	84	120	153	0.789473	0.521891	0.663455	0.797984	0.767914	1.0836	0.00448241	0.652312	up
RRAS2	1661	1910	1652	1899	1957	2356	13.2511	13.3305	15.321	21.4022	18.7056	20.6424	3.19421e-05	0.623748	up
C4BPA	90	70	55	15	14	16	0.765727	0.488536	0.513396	0.15695	0.14079	0.126797	3.95353e-06	-1.88772	down
MSTRG.21627	73	76	72	21	24	36	2.55647	2.35267	2.95554	1.03384	0.986961	1.36104	0.000820813	-1.11534	down
MSTRG.4704	1235	1380	996	317	497	623	3.67029	3.6012	3.64068	1.25424	1.63099	1.87127	1.42417e-13	-1.00124	down
NNMT	8157	9307	7348	2486	2917	3857	71.6935	72.2629	76.1615	30.8736	30.5314	36.5963	6.94154e-22	-1.071	down
AGBL3	60	84	69	118	126	159	0.331569	0.402702	0.435833	1.95377	1.86565	2.39739	2.13147e-07	1.28249	up
AGBL2	151	211	166	39	45	36	0.883223	1.51098	1.16266	0.485406	0.527122	0.368707	5.42135e-10	-1.75604	down
EVI5L	224	273	202	53	117	157	1.03484	1.12163	1.08152	0.338084	0.635501	0.785741	0.00102882	-0.80016	down
ARRB1	540	457	478	125	189	208	1.44986	1.09771	1.41999	0.422129	0.962053	0.57249	7.88923e-11	-1.17263	down
AKAP8L	1657	1941	1429	1409	2154	2415	14.1934	14.5681	14.286	17.0746	22.1244	22.4732	3.15806e-08	0.588774	up
MGLL	4114	4510	3140	928	1625	1395	17.1608	16.6893	15.4422	5.539	8.13149	6.28053	2.40639e-16	-1.22547	down
CCN4	53	54	63	0	0	6	0.178901	0.161864	0.249639	0	0	0.018617	4.97169e-09	-4.56246	down
CCN5	984	1127	887	95	251	241	12.6643	12.5729	13.495	1.8018	3.95733	3.41581	2.89396e-23	-2.05148	down
UBR3	1808	1814	1819	1940	2105	2539	4.22672	3.61308	5.08964	6.3294	5.77151	6.61538	2.12416e-05	0.634103	up
CCNF	2295	3101	2040	598	1162	1299	9.59959	11.481	10.1265	3.56547	5.8919	5.93248	2.29845e-09	-0.961523	down
MSTRG.8919	23	25	23	88	69	75	0.108573	0.101123	0.127184	0.587381	0.388283	0.382281	2.96728e-08	2.11871	up
CCNK	1510	1637	1423	3118	2445	3034	9.75803	9.46266	11.3303	26.6449	17.5459	21.4369	3.9907e-10	1.32097	up
NCKAP5	1507	1361	1176	208	322	337	3.71103	3.02753	3.4008	0.801355	0.940607	0.894095	5.79474e-38	-1.88607	down
CDC25C	1420	1816	1345	393	586	799	12.4402	14.6067	14.9396	4.93985	6.42948	8.18324	4.0666e-14	-1.04058	down
CDC25B	16973	20570	15439	4979	9725	11059	99.5983	106.867	108.614	44.3686	75.4515	74.4042	5.50425e-07	-0.731174	down
ZNF827	1029	1069	907	423	487	553	2.54959	2.29784	2.72162	1.5491	1.58805	1.46219	1.68592e-06	-0.676471	down
MSTRG.20233	600	425	421	117	91	121	2.84512	1.98386	2.38987	0.839244	0.536035	0.793174	2.84564e-11	-1.75211	down
MSTRG.403	236	221	173	81	100	123	0.977681	0.808215	0.845763	0.471235	0.490606	0.550632	0.000780138	-0.703547	down
MSTRG.404	484	464	363	183	201	252	16.7976	14.0205	14.0917	8.41031	7.68174	8.38388	0.000105987	-0.684046	down
ZNF317	1142	1282	1043	1084	1499	1549	4.9625	4.96082	5.32951	6.8194	7.92053	7.42492	1.04801e-07	0.606198	up
TEX30	455	599	475	529	691	730	5.95806	7.10624	7.63477	11.6233	12.5687	11.8038	6.58628e-07	0.709985	up
MSTRG.17296	510	505	410	166	232	266	1.94214	1.74216	1.83705	0.913442	1.06458	1.10227	6.20989e-07	-0.760511	down
PIF1	1112	1449	900	135	213	285	7.66681	8.74432	6.98539	1.37067	1.6687	2.01919	6.07121e-36	-2.11923	down
DLG3	1134	1173	1035	442	544	668	4.05825	3.65246	4.27276	2.17053	2.244	2.54784	9.9876e-08	-0.669265	down
SMG8	1305	1484	1193	1441	2142	2224	7.18706	7.20429	7.75201	11.1112	13.9599	13.2277	5.20155e-17	0.889315	up
IFNE	506	375	354	468	498	558	6.06644	3.97132	5.00007	7.92613	7.10812	7.21907	0.00107124	0.67297	up
R3HCC1L	1038	1232	1003	1144	1301	1383	5.42173	5.71349	6.24365	9.38208	8.0717	7.85512	3.80104e-05	0.601256	up
ADRA1B	258	282	237	49	86	114	1.98704	1.88272	2.13091	0.482082	0.781651	0.930757	3.39644e-10	-1.3279	down
ADRA1D	352	351	301	61	154	163	2.11359	1.86121	2.12819	0.511511	1.09691	1.0564	1.31443e-06	-1.11394	down
C1orf21	115	105	85	23	38	31	0.196656	0.159063	0.17179	0.055722	0.077552	0.057325	9.86998e-06	-1.38073	down
PPP1R3F	155	195	154	67	81	107	0.860271	0.95294	0.996605	0.527002	0.496838	0.615817	0.00330094	-0.637547	down
GLMN	625	747	592	845	823	995	5.99666	6.49845	6.40106	12.4838	10.2357	11.3988	1.40305e-06	0.823084	up
GSTO2	287	313	225	67	130	140	1.46893	1.46913	1.4229	0.442253	1.26313	0.966492	2.08547e-06	-0.966963	down
MSTRG.26095	59	68	77	16	29	25	0.520239	0.524188	0.783637	0.203247	0.31453	0.2554	0.000998666	-1.21664	down
RAB2B	1431	1494	1327	1439	1662	1928	8.68328	8.00676	9.49089	12.3717	12.0088	12.6307	3.78731e-06	0.602308	up
GEMIN5	2139	2689	2242	2106	2937	3511	6.99923	7.77248	8.65229	9.73816	11.4487	12.4046	1.1197e-08	0.612856	up
TGM1	56	82	56	275	506	565	0.500085	0.721099	0.532092	4.27465	6.86756	6.87267	1.48435e-50	3.11656	up
TGM2	37981	42689	33241	8839	17816	19795	135.154	134.204	139.495	44.5	75.5101	76.0914	3.25145e-11	-0.988678	down
EIF3J	3514	4210	3319	4551	5005	4892	25.5282	26.95	28.5457	47.0987	43.1528	38.4616	1.25297e-06	0.779114	up
EIF3M	9651	11347	9699	11804	13048	14893	41.8589	43.6458	47.0517	81.1283	77.1389	73.5931	3.1025e-08	0.743902	up
MYCBPAP	214	170	212	50	78	111	1.39281	1.07978	1.70064	0.423626	0.825595	0.977647	7.94271e-05	-1.02177	down
SDSL	801	863	740	163	371	388	11.6451	10.8089	13.0978	3.61728	6.57203	6.07576	6.47126e-09	-1.0821	down
MSTRG.8281	265	282	271	279	315	440	0.703774	0.81332	0.870931	1.04437	0.888224	1.22813	7.22988e-05	0.678417	up
DNAJB7	68	98	51	25	18	35	0.463044	0.595221	0.411908	0.238192	0.146274	0.257828	0.00455184	-1.09654	down
DNAJB4	1381	1653	1571	2675	2451	2904	8.45681	8.92902	11.3788	23.0542	17.7838	19.163	2.41443e-10	1.18991	up
GPATCH11	802	931	774	1148	1054	1273	3.69535	3.78688	4.26448	7.59646	5.79997	6.33472	2.03082e-06	0.861577	up
RAB20	256	242	174	69	120	116	2.99565	2.50063	2.40446	1.13999	1.66484	1.46857	0.0002699	-0.800539	down
MSTRG.20038	46	66	54	51	74	74	0.380815	0.45419	0.519614	0.571741	0.691239	0.62427	0.0361922	0.61116	up
GRIK2	684	644	587	216	296	335	2.51163	2.19924	2.54454	1.08133	1.3304	1.29783	1.11142e-08	-0.837744	down
ASAH2B	759	795	788	1099	1034	1241	2.65095	2.52382	3.21465	5.46247	4.46642	4.77842	9.38206e-07	0.905914	up
GREM2	582	542	510	196	264	331	2.46377	2.02404	2.54705	1.17069	1.32793	1.5111	3.39999e-06	-0.71542	down
PADI3	334	518	472	42	64	101	1.85132	2.53424	3.08359	0.32647	0.416511	0.601818	8.4097e-22	-2.36965	down
PADI2	1466	2205	1556	286	487	677	6.00216	7.92299	7.55608	1.66285	2.40825	3.00082	3.83787e-18	-1.53758	down
ATP6V1C1	3069	3506	3022	3948	4414	4912	9.62845	9.71839	11.4425	17.5094	16.7861	16.6434	7.82332e-10	0.839326	up
PPP1R3E	784	1007	722	239	268	384	4.3744	4.28871	4.23411	2.0139	1.45065	2.01196	1.31098e-13	-1.14423	down
NSG1	14	16	10	44	40	73	0.096527	0.106898	0.049545	0.260435	0.201109	0.574801	7.16834e-08	2.32434	up
TBXAS1	390	411	309	80	124	142	3.34095	2.96594	2.9887	1.06944	1.15939	1.26302	3.49007e-14	-1.34512	down
PPP1R32	82	86	47	16	37	48	1.19066	0.971949	0.692061	0.263587	0.57931	0.644523	0.0361325	-0.780296	down
INPP5D	78	77	53	147	220	270	0.2603	0.226211	0.208041	0.945091	1.25734	1.30562	3.8766e-19	1.94816	up
CNST	925	1136	953	1798	1944	2353	3.21973	3.5216	3.91623	8.93329	8.38072	8.96727	4.29838e-22	1.38426	up
VPS37B	1156	1231	898	899	1540	1460	7.59896	7.1646	6.97907	8.37518	12.0559	10.3714	2.1057e-05	0.588254	up
VPS37A	2155	2377	2317	2288	2556	3217	9.15281	9.51871	11.9556	16.3487	15.0073	15.8412	2.455e-05	0.587454	up
COL12A1	3250	3747	3327	862	1256	1383	5.0757	5.11753	6.09698	1.91615	2.50079	2.40205	6.73125e-30	-1.22291	down
ADAM23	792	957	727	275	397	411	2.27241	2.39996	2.40634	1.15953	1.39443	1.30683	1.55594e-10	-0.842724	down
ADAM22	381	367	453	156	161	234	0.722452	0.637254	1.06282	0.407834	0.356573	0.507592	0.000288123	-0.790264	down
TTF1	778	845	650	846	966	1082	4.37699	4.19577	4.31147	6.7244	6.46782	6.70434	4.88397e-07	0.719358	up
ANXA3	6543	8739	7294	2600	3422	4050	81.6767	95.8175	106.275	45.7992	50.789	54.53	5.95195e-12	-0.818222	down
ANXA4	20504	19459	18197	8175	9134	11285	149.601	125.102	153.385	81.5047	78.9627	89.3274	4.91534e-07	-0.668216	down
ANXA8	3197	3535	2079	609	1162	1144	28.3267	27.6803	21.9278	8.72959	12.1746	10.9031	6.06394e-13	-1.26003	down
POU5F1	268	230	143	94	125	75	2.55183	1.91378	1.57573	1.18638	1.43621	0.792534	0.0224672	-0.717534	down
PFAS	4087	5539	3926	1166	2798	3198	14.3209	16.9032	16.2031	6.044	11.9528	12.123	0.00160424	-0.627987	down
GRIP1	297	281	248	40	41	60	1.80365	1.36633	1.21154	0.469133	0.164503	0.399387	1.84558e-21	-2.20676	down
GRIP2	55	63	45	77	113	218	0.120355	0.12656	0.115511	0.266189	0.312393	0.519927	9.57482e-08	1.61754	up
SLC19A3	395	420	393	119	175	158	1.85343	1.50094	1.79986	0.601147	0.728711	0.661987	2.9124e-09	-1.06996	down
SPTB	382	318	290	83	160	128	0.937311	0.746028	0.592677	0.299981	0.490442	0.297619	1.14148e-06	-1.08289	down
MED12L	103	111	102	50	33	55	0.167459	0.160632	0.205906	0.113976	0.064022	0.095946	0.0116326	-0.815015	down
FAF2	6616	7508	6285	7818	9876	11423	26.1172	26.2121	29.342	43.5657	46.4271	48.6817	5.96361e-18	0.865549	up
SBK2	67	68	47	8	22	14	0.53411	0.471063	0.451642	0.08082	0.198439	0.117857	6.93508e-05	-1.71141	down
CDC20	5022	7279	4532	1291	2900	3485	53.058	67.5523	56.2511	19.1894	36.4337	39.752	3.08453e-05	-0.832372	down
TNC	610	737	403	119	243	141	1.68538	1.68766	1.08566	0.34815	0.600814	0.319669	4.79259e-08	-1.42498	down
MSTRG.22089	222	215	178	55	49	97	0.650464	0.557802	0.61517	0.227084	0.169675	0.307689	7.60157e-07	-1.27602	down
KCTD5	1530	1846	1529	1263	2372	2515	11.1134	11.8475	13.1001	12.9693	20.7035	19.784	3.74315e-06	0.642268	up
FBXO28	1903	2106	1810	2519	2841	3181	6.23544	6.06025	6.95284	11.7811	11.1366	11.377	7.51941e-12	0.922882	up
SLC38A10	3659	4164	3172	989	2205	2570	16.8501	15.966	16.2943	6.4124	12.3466	13.0001	0.000387622	-0.638673	down
CEP95	1555	1616	1454	2055	1807	2324	11.657	10.9087	13.0063	22.4965	16.6145	20.8627	1.01606e-05	0.806089	up
ESF1	2051	2428	2176	3056	2785	3022	11.3462	11.8852	14.2215	23.8789	18.3637	18.0647	2.5731e-05	0.813989	up
USPL1	1544	1568	1474	2309	2251	2644	5.58227	5.17558	6.27816	12.2237	9.69154	10.3427	1.09197e-09	1.03124	up
UPF3B	1430	1852	1248	2031	1824	1997	10.8189	12.3711	11.1339	21.7053	16.4353	16.3117	8.6245e-05	0.785031	up
ZFYVE19	1214	1132	936	274	625	719	12.4962	10.0461	11.634	5.13135	8.78227	8.31422	0.000233457	-0.730602	down
NTNG2	121	94	70	14	17	15	0.456808	0.310956	0.311803	0.072244	0.076364	0.060936	5.61019e-09	-2.26662	down
TNS2	1403	1309	1118	288	603	682	5.14082	4.23045	4.79243	1.48335	2.66046	2.69079	2.95079e-08	-0.985216	down
MMP14	215	249	210	51	61	64	1.20623	1.15646	1.35801	0.431382	0.508742	0.36685	1.16418e-12	-1.58044	down
MMP16	258	293	247	95	93	99	0.394481	0.395916	0.445845	0.203951	0.168607	0.16356	9.11943e-07	-1.09554	down
MMP19	295	259	210	62	125	157	1.365	1.20018	1.15467	0.402968	0.789015	0.792103	0.000271865	-0.849122	down
FAM199X	6040	6747	6227	7628	6751	7950	14.0103	13.8241	17.0341	25.0071	18.6533	19.9114	0.000805445	0.626857	up
TSC2	3176	3619	2742	537	1229	1366	10.6175	10.5886	10.7589	2.78071	5.05909	5.07772	4.71897e-13	-1.31029	down
SCLT1	787	874	692	330	338	505	5.21523	5.12648	5.53024	3.48408	3.09287	4.34874	4.0236e-05	-0.651246	down
MSTRG.19529	102	118	92	25	26	35	0.577308	0.59357	0.613057	0.195055	0.17204	0.212169	6.12748e-07	-1.50525	down
MSTRG.19527	616	539	490	87	155	183	2.0051	1.57107	1.8275	0.38678	0.727761	1.04073	1.21286e-18	-1.63913	down
ALG10	312	354	327	372	371	576	2.02027	1.97072	2.45623	3.47728	2.87595	3.98874	3.16132e-05	0.756161	up
ALG11	1357	1741	1462	1788	2089	2266	4.13945	4.37649	5.21703	7.7564	7.63296	7.66236	1.82391e-08	0.799331	up
ALG12	838	987	723	151	339	433	2.82513	2.9713	2.92974	0.708012	1.34069	1.60318	9.5636e-09	-1.17304	down
RIOK2	1269	1362	1291	2093	2204	2598	6.11693	5.72807	7.40457	14.0931	12.3804	13.7867	1.03585e-14	1.1824	up
RIOK3	1571	1789	1447	2040	1957	2329	7.81901	7.83402	8.45038	14.2951	11.6421	13.0052	2.49263e-06	0.784075	up
RNF157	1031	1354	928	203	314	362	4.0171	4.49379	4.35792	1.3343	1.56082	1.58807	1.09715e-28	-1.57336	down
MSTRG.14741	88	92	70	16	29	37	0.549972	0.507599	0.520478	0.13573	0.210956	0.244115	8.25825e-05	-1.28732	down
CAMK2N1	2446	2423	1922	697	630	781	18.593	16.2691	17.2266	7.48638	5.7	6.40831	1.02684e-12	-1.29792	down
ENSG00000284906	2604	3014	2183	1249	1283	1360	6.18343	6.32891	6.12915	4.2113	3.62016	3.47907	0.000280092	-0.608298	down
AZU1	60	65	82	14	28	32	0.659151	0.713478	1.18054	0.20786	0.382919	0.367709	0.0016781	-1.18587	down
NMRK1	306	291	278	119	126	151	2.94027	2.38169	3.11558	1.61679	1.44324	1.53275	8.35169e-05	-0.786225	down
DNAH1	226	216	169	30	59	90	0.304077	0.26066	0.270409	0.056379	0.093811	0.130041	3.61015e-08	-1.4743	down
DNAH5	442	544	475	89	134	181	0.494565	0.538242	0.626032	0.139685	0.177514	0.217137	3.1361e-18	-1.53318	down
ENSG00000277639	86	104	73	93	78	157	0.50314	0.540182	0.504898	0.770587	0.543468	0.999163	0.0188204	0.669391	up
LAG3	61	69	46	20	33	30	0.565709	0.562108	0.492768	0.27848	0.350218	0.314588	0.0367398	-0.733521	down
GNB3	115	182	91	29	75	44	1.4239	1.91439	1.28269	0.432521	1.11346	0.656532	0.00307101	-1.03199	down
IL18BP	1100	1249	914	1136	1603	1831	4.99885	5.07824	4.79382	6.97546	8.49942	8.62083	2.37288e-14	0.832013	up
MSTRG.6027	269	310	288	80	73	140	0.552865	0.563856	0.699978	0.23206	0.177025	0.311254	1.49429e-07	-1.23134	down
RP2	1107	1097	1064	1216	1342	1495	5.28765	4.62921	5.99586	8.20987	7.63857	7.71137	1.14003e-05	0.676588	up
RP9	447	607	412	550	723	711	6.8614	8.27374	7.53866	12.0477	13.3436	11.9272	2.64257e-07	0.808761	up
CSTF3	3675	4301	3573	4220	5111	5748	34.1323	34.3308	37.3329	46.7123	49.1021	49.9893	9.86189e-11	0.746334	up
CLN8	1114	1104	894	979	1663	1763	3.66772	3.26921	3.73049	4.54285	6.59947	6.37674	1.57356e-10	0.828407	up
HRAS	1171	1447	795	928	2004	1836	18.5375	20.0525	14.6093	20.5701	37.6154	31.2897	3.72861e-05	0.814725	up
MEIOC	1042	1195	1132	1285	1271	1531	4.12967	4.19954	5.25624	7.30211	6.13556	6.66345	0.000118491	0.653152	up
MEIOB	345	379	354	134	111	198	3.40047	3.29241	4.00462	1.87373	1.39377	2.07123	3.04164e-05	-0.93136	down
UCHL5	2887	3359	2916	3386	3628	4200	17.1457	17.6475	18.6354	29.0317	23.4466	24.1677	3.43072e-06	0.664284	up
RARRES1	898	802	706	148	149	194	9.47774	7.37734	8.7509	2.18392	1.91077	2.27571	1.79389e-26	-1.9338	down
MSTRG.19324	211	217	190	297	324	472	0.579168	0.52615	0.614207	1.15565	1.06086	1.40091	3.44413e-11	1.16672	up
MSTRG.19320	280	381	312	295	466	679	0.725799	1.01826	0.971652	1.06741	1.50997	1.92125	2.15755e-06	0.872939	up
FAM171B	469	456	520	538	537	622	1.44721	1.24184	1.89033	2.34632	1.97063	2.07216	0.00263973	0.598993	up
FLNB	37013	47520	34997	7078	13275	15729	70.2614	79.1012	77.9502	19.2709	30.2744	32.5841	9.94583e-23	-1.41733	down
MSTRG.3191	59	75	55	23	30	41	0.428039	0.48164	0.470049	0.25808	0.288485	0.355229	0.0431733	-0.667849	down
PXDN	249	251	228	97	108	154	0.645858	0.57853	0.705606	0.358466	0.333654	0.43277	0.000603494	-0.679481	down
EFEMP1	7319	8487	7625	2529	3690	4177	46.9145	48.3422	57.8528	22.6815	27.8067	28.1678	4.64129e-16	-0.838563	down
EFEMP2	109	122	113	18	31	46	1.20566	1.06896	1.32622	0.263207	0.341404	0.515136	3.36064e-07	-1.54883	down
ENSG00000261732	45	57	60	41	71	159	0.14698	0.164597	0.233619	0.189188	0.277176	0.569533	0.00927944	0.992016	up
DCAF13	3089	4184	3133	3596	4045	5082	21.9311	27.1017	26.0828	38.8031	34.3871	39.8675	9.28231e-07	0.655768	up
DCAF11	2618	2999	2368	916	1307	1634	12.6314	13.4106	12.6429	6.41211	7.39949	8.55344	3.99905e-12	-0.716403	down
PAPSS2	2079	2260	1895	676	865	967	9.30642	8.93866	10.0029	4.27081	4.61325	4.67162	1.61058e-17	-0.961163	down
TRMT10C	1692	2068	1702	2630	3243	3358	16.4982	17.8707	19.5768	36.2627	37.6781	35.3685	6.20434e-18	1.12503	up
MSTRG.33204	369	433	453	104	115	192	2.10883	2.07649	2.98739	0.681652	0.750926	0.948061	1.53209e-09	-1.28913	down
MSTRG.33200	170	143	149	411	423	531	0.565746	0.398896	0.552092	1.38732	1.55974	1.75537	6.00703e-22	1.92278	up
SCNM1	962	1147	814	1012	1215	1290	11.9426	14.3666	12.4917	20.7822	19.5695	20.6863	5.01211e-06	0.641209	up
EPPK1	40	42	35	36	57	58	0.044839	0.042157	0.046615	0.056856	0.076031	0.070649	0.0294644	0.706723	up
HMMR	4668	5853	4803	1920	1929	2756	27.5689	30.8151	33.5766	16.1842	13.7023	17.7946	8.20207e-09	-0.852474	down
ANPEP	101	111	96	30	36	61	0.461823	0.462403	0.541134	0.191721	0.196934	0.306072	0.000966441	-0.954154	down
KLHL21	790	969	725	789	1501	1295	2.94294	3.1599	2.99012	3.90887	6.38058	4.98178	2.90367e-08	0.866982	up
TMEM81	88	117	70	90	124	150	1.16373	1.36857	1.08501	1.6787	1.94778	2.13784	0.00128729	0.755039	up
KLHL28	927	998	937	1195	1158	1357	2.54303	2.50283	3.0995	4.62972	3.91502	4.06556	1.63056e-05	0.754628	up
POLE	5145	6319	4614	1491	2852	3233	12.1669	13.0836	12.739	4.99063	8.18224	8.32052	8.86543e-08	-0.771911	down
POLH	1477	1670	1380	2303	3044	3796	3.20812	3.1985	3.5786	7.18733	8.00029	9.16	8.58578e-42	1.35417	up
PSMD6	3181	3730	2885	3436	4346	4691	40.5837	41.7714	43.0762	64.1803	66.0702	64.4702	2.41761e-10	0.711861	up
MSTRG.31119	498	510	488	189	195	274	2.74188	2.63063	3.5025	0.985847	0.944701	1.33498	1.95045e-06	-0.836805	down
MSTRG.31112	221	215	175	266	255	334	0.525875	0.450843	0.488667	0.892229	0.72224	0.856453	2.2738e-05	0.857073	up
EI24	4853	5782	4362	4952	7076	8138	42.2398	45.4405	43.1607	59.2331	74.0949	76.1859	5.27164e-17	0.77049	up
PRC1	7963	11176	8426	3464	4333	4131	44.0684	54.8249	49.8157	25.4561	29.4195	24.7942	4.08111e-08	-0.828815	down
FYB1	895	942	877	1434	1020	1472	3.50134	3.18098	4.02002	9.13939	5.17524	6.27105	4.04253e-05	0.93535	up
ZNF646	1350	1474	1150	1030	1745	2156	3.44672	3.32978	3.54352	3.61662	5.24581	5.98529	2.30525e-06	0.626495	up
TOX2	368	366	304	52	92	101	3.11445	2.66014	2.84306	0.716529	1.14538	0.772905	2.72796e-19	-1.75646	down
GTPBP10	1469	1544	1419	1743	1700	2093	4.19322	3.64838	4.74297	7.36536	6.10088	6.77561	2.07497e-05	0.696373	up
AOC2	71	62	33	39	93	87	0.461469	0.364535	0.250912	0.357585	0.728132	0.617201	0.0420046	0.720866	up
ZNF394	547	626	505	556	645	782	4.498	4.51607	4.85188	6.46039	6.299	6.90964	1.16319e-05	0.59942	up
ZNF395	2353	2421	1916	652	995	1224	9.94678	8.80786	8.76201	3.59421	4.66289	5.46011	4.49725e-14	-0.893482	down
LPP	7432	7812	7142	2377	2507	3430	7.44559	6.86497	8.50309	3.32045	3.16144	3.90484	3.7875e-15	-1.07511	down
CRELD1	1136	1106	941	315	578	670	7.7434	7.0294	7.87646	3.25315	5.03685	5.02953	2.8571e-06	-0.715476	down
MSTRG.33244	589	706	562	186	215	348	1.70856	1.97459	2.00883	0.717497	0.810526	1.04876	6.76247e-09	-0.977582	down
GALNT9	58	92	48	5	38	30	0.402454	0.515751	0.391288	0.04011	0.280833	0.194321	0.0214894	-1.15532	down
GALNT6	460	468	379	124	253	258	1.76646	1.6662	1.84953	0.620087	1.15396	1.0108	7.16032e-05	-0.724918	down
GALNT7	3503	3722	3415	1129	1174	1498	15.2601	14.3357	17.556	7.04864	6.1396	7.2939	6.07939e-15	-1.1228	down
KIF14	3895	4761	3884	1897	1816	2576	9.51929	10.2974	11.2868	6.86328	5.54398	6.8664	5.57054e-05	-0.626464	down
KIF15	1552	1853	1643	621	750	899	5.80866	6.18718	7.24583	3.27535	3.35966	3.6208	3.921e-10	-0.802217	down
KIF12	376	330	285	29	50	44	3.55748	2.62817	2.93678	0.374653	0.644377	0.408233	3.60784e-29	-2.67176	down
WDR24	547	582	471	107	368	410	3.00082	2.82914	3.06532	0.823657	2.43314	2.44461	0.0346688	-0.593181	down
IGF2BP2	846	1116	843	347	500	547	3.74549	4.38818	4.49491	2.15581	2.64317	2.75519	4.29286e-07	-0.661651	down
KIF1C	5523	6890	4233	4954	8728	8994	12.3719	13.6205	11.2139	15.6432	23.243	21.7052	5.28464e-08	0.78501	up
ZFP37	155	238	225	267	270	293	0.582638	0.914503	0.837873	1.17474	1.01237	1.1665	0.00072604	0.806139	up
ZFP30	226	226	213	296	243	287	0.685145	0.891474	0.803554	1.28523	1.47689	0.944723	0.00319719	0.711217	up
SPIRE2	536	533	474	123	272	306	3.30103	2.94356	3.4323	1.14147	2.18125	2.13612	2.01321e-05	-0.84184	down
LOXL2	10647	14303	9366	2646	5714	6211	51.5744	61.3524	53.545	18.7492	33.0833	32.8263	1.15532e-07	-0.92554	down
LOXL4	175	150	168	32	59	58	0.855586	0.649279	0.974032	0.219581	0.342874	0.302593	1.19445e-07	-1.40921	down
VIPR1	80	110	71	11	37	51	0.443121	0.651243	0.554926	0.086083	0.269484	0.34559	0.00380734	-1.11768	down
CES4A	108	94	83	15	43	50	0.820222	0.583204	0.922674	0.120623	0.291738	0.440032	0.0012115	-1.11286	down
CACNG6	1250	1166	970	208	453	506	8.93868	7.28263	8.08518	2.07116	3.84609	3.96762	3.25858e-11	-1.23862	down
SELENBP1	887	708	608	103	195	227	9.45586	6.5297	7.02064	1.44864	2.49276	2.51417	1.94272e-18	-1.7604	down
SLC25A23	1939	1834	1441	415	837	922	10.6608	8.70025	9.43605	3.30392	5.78831	5.54885	1.46828e-08	-0.954662	down
SLC25A27	254	268	241	125	99	152	3.0927	2.87248	3.41072	2.39886	1.06473	1.72864	0.00606705	-0.648229	down
SLC25A29	1964	2089	1573	487	897	1092	8.16742	7.74332	8.26956	2.94369	5.20713	5.2254	7.53301e-09	-0.87378	down
MKS1	1002	1067	918	310	428	502	8.60884	7.92688	9.42733	3.86087	4.89902	5.02768	1.80185e-14	-0.929786	down
MSTRG.9804	29	34	23	50	46	64	0.261672	0.269441	0.240591	0.648359	0.503545	0.637271	0.00042043	1.26958	up
MSTRG.9808	565	576	529	715	803	951	1.5259	1.36079	1.63515	2.70897	2.54624	2.71907	3.93629e-10	0.923556	up
ICAM1	1231	1377	1221	209	323	422	7.33865	7.25987	8.59243	1.76772	2.29445	2.71753	5.12364e-34	-1.68666	down
CTDSP1	1970	2130	1632	117	213	305	14.7346	14.5624	14.6556	1.90546	1.89129	2.53278	4.57675e-62	-2.87094	down
CTDSP2	8061	8482	6808	2368	3457	4497	30.0868	27.9405	30.0029	12.5281	15.4236	18.2026	6.17065e-15	-0.852876	down
MSTRG.4789	105	106	125	17	32	42	0.529742	0.473122	0.704159	0.099318	0.209822	0.206144	9.33282e-07	-1.58717	down
NEFL	309	352	269	650	579	681	1.52343	1.53367	1.56139	4.52839	3.39912	3.62667	2.02832e-12	1.43816	up
NRG2	108	110	88	22	38	65	0.534653	0.437833	0.501417	0.137398	0.203471	0.314661	0.00155972	-0.993464	down
NRGN	79	113	62	17	36	35	1.19351	1.49582	1.06226	0.326067	0.633788	0.540032	0.000542553	-1.18912	down
MSTRG.9372	58	60	82	16	26	46	0.377634	0.340777	0.631459	0.143355	0.197036	0.364778	0.0215361	-0.90917	down
MSTRG.30559	125	137	106	32	68	60	0.988838	0.942342	1.05636	0.39376	0.635837	0.500019	0.00119171	-0.872255	down
SPINT1	120	113	118	37	64	66	0.72279	0.584601	0.839264	0.298133	0.446477	0.434415	0.00461728	-0.749663	down
MSTRG.19926	71	74	54	40	90	128	0.443588	0.406548	0.395744	0.347921	0.673078	0.866085	0.0371748	0.660751	up
OTX1	178	183	135	126	230	252	1.1211	1.00817	1.00316	1.1095	1.72034	1.7448	0.00190342	0.617359	up
NEDD4L	1965	2171	2021	753	879	1380	5.59431	5.36445	6.5472	2.5426	3.32909	3.70221	1.94266e-06	-0.705962	down
SSPN	435	449	372	132	115	153	1.71129	1.55737	1.70737	0.722952	0.534052	0.641076	9.2451e-10	-1.27418	down
CD226	136	137	166	35	17	45	0.19122	0.170444	0.370231	0.068167	0.026948	0.12847	9.73067e-07	-1.82191	down
MSTRG.31092	219	142	137	382	169	187	0.445652	0.282298	0.400572	1.11831	0.4231	0.419471	0.0106975	1.06368	up
IRX2	104	126	84	93	131	147	0.648658	0.696802	0.58893	0.855771	0.919466	0.925914	0.00711191	0.590676	up
HACL1	1419	1714	1428	396	564	796	12.7513	13.5241	15.3575	5.2867	6.44823	8.36394	9.90829e-15	-1.05647	down
XPO4	1986	2323	2082	2177	2554	3008	3.56284	3.68126	4.40483	5.519	5.45635	5.82593	6.16588e-07	0.633172	up
MSTRG.17400	335	354	365	92	120	154	0.937731	0.874348	1.20376	0.36124	0.397583	0.464068	2.64506e-10	-1.19704	down
DCST1	89	97	74	21	20	31	0.696075	0.676697	0.675377	0.223225	0.181601	0.260685	6.30289e-06	-1.50043	down
SESN1	564	756	625	1968	2198	2788	3.343	3.53736	4.4113	15.3473	16.4889	19.4543	1.84338e-52	2.19855	up
SESN2	517	837	798	601	1211	1516	2.63604	3.77679	4.80303	4.33247	7.36332	8.36129	4.20984e-05	0.915897	up
MSTRG.27679	617	635	625	162	254	365	3.26847	2.95841	3.83247	1.17297	1.60737	2.07748	4.49514e-08	-0.962373	down
SLIT3	2884	3379	2425	345	776	784	5.24897	5.43237	5.20467	0.886358	1.68176	1.5389	2.26991e-27	-1.87894	down
MSTRG.29600	675	510	652	183	157	173	3.2402	2.28292	3.37894	1.35703	0.938964	0.873721	1.20405e-08	-1.45837	down
LYPD6	95	141	80	40	40	50	0.41465	0.545797	0.415662	0.247185	0.207417	0.233529	0.00302258	-0.900578	down
H2BC21	195	176	255	51	81	88	1.54697	1.23214	2.38265	0.572459	0.766542	0.750815	1.08853e-05	-1.20062	down
MSTRG.11118	60	59	53	16	8	45	0.599595	0.512242	0.570598	0.311633	0.091275	0.430881	0.0432094	-1.02749	down
PDE8B	935	829	855	96	207	321	3.97297	2.90342	4.01218	0.687309	1.04832	1.52138	3.91666e-14	-1.80687	down
DBP	308	342	292	80	117	180	3.58044	3.01713	3.40585	1.93629	1.91673	2.16411	3.56451e-07	-1.00771	down
MED6	1303	1554	1170	1581	1920	2130	11.5675	10.5906	13.8548	25.1764	26.3955	22.3782	6.18699e-12	0.850118	up
CCDC90B	2296	2814	2447	2656	3007	4101	19.4051	23.1416	25.4721	37.3743	35.983	44.0457	4.03955e-08	0.71784	up
TCF7	547	555	373	110	204	209	3.11887	2.85551	2.49681	1.24866	1.47172	1.33122	8.3825e-10	-1.16361	down
STK32B	1624	2093	1972	454	796	1222	8.19192	9.33895	11.8693	3.25648	4.73453	6.64952	2.80753e-06	-0.920264	down
MSTRG.13514	333	511	344	79	242	161	3.79698	5.14975	4.63298	1.26919	3.28252	2.09626	0.00043733	-0.979557	down
RPL17-C18orf32	928	1680	1590	4926	3036	3346	12.2775	18.4576	23.2383	90.0699	47.2758	46.403	0.00023428	1.88563	up
UTP11	1497	1744	1415	1516	2154	2142	13.0823	13.4649	14.58	18.7213	22.4265	20.217	4.97666e-09	0.673998	up
MMRN2	86	93	65	13	24	40	1.74523	1.67507	1.57885	0.253068	0.606811	0.721868	0.000145451	-1.35846	down
CD38	699	704	682	96	108	144	2.28923	2.00659	2.64667	0.4738	0.441008	0.527952	8.24578e-39	-2.2425	down
ZFR	4208	5088	4598	4755	5269	6352	15.9353	17.0292	20.4881	25.3245	23.6597	25.9249	1.3417e-05	0.599432	up
H1-0	12129	13126	11126	2030	2434	3020	97.3217	93.0388	105.285	23.0214	23.2617	26.1594	1.74742e-72	-1.93037	down
R3HDM2	4250	4445	4133	1655	2199	2735	17.2263	16.0176	20.222	9.84898	10.6945	12.7086	6.84073e-09	-0.627475	down
ACADS	733	681	598	86	198	168	6.96735	5.72311	6.71706	1.15512	2.28234	1.74651	1.18193e-19	-1.83778	down
MSTRG.20662	1469	1784	1274	1460	1805	2072	5.46314	5.32393	5.14329	6.40619	6.83102	7.63696	6.26491e-07	0.600714	up
KAT2B	1348	1509	1444	515	587	809	5.40339	5.34271	6.82846	2.91346	2.80386	3.49972	7.66765e-09	-0.830029	down
ADAMTS10	2270	2137	1775	240	457	497	10.6419	8.83954	9.79189	1.62556	2.96626	2.61302	2.22925e-40	-2.05808	down
ADAMTS13	147	126	128	26	50	55	0.666251	0.398462	0.544107	0.126916	0.23101	0.209787	3.02785e-06	-1.30196	down
ADAMTS12	315	328	280	84	197	212	0.849944	0.791243	0.72332	0.331558	0.832775	0.58157	0.00529429	-0.606095	down
PLCE1	1451	1774	1414	504	637	810	2.13578	2.52588	2.78152	1.04436	1.19006	1.37771	1.9803e-14	-0.904633	down
ADAMTS16	235	344	264	88	110	152	0.878885	1.0954	1.16608	0.43855	0.480617	0.637772	5.19273e-06	-0.926737	down
GALT	588	533	466	105	149	171	7.28111	5.40923	6.35922	2.15263	2.35815	2.6457	3.53794e-20	-1.56452	down
EYA3	830	1007	757	1111	1404	1549	2.45443	2.6306	2.66027	4.67633	4.97214	4.9884	1.64572e-16	1.00934	up
EYA2	437	441	368	86	139	172	3.09849	2.78563	3.07806	0.860874	1.19433	1.33228	2.46471e-14	-1.32666	down
PIEZO2	783	799	586	87	122	140	1.61238	1.4593	1.30772	0.263458	0.282489	0.279333	2.13609e-43	-2.29011	down
PIEZO1	5424	6676	4604	1337	3150	3257	12.8656	14.1247	13.4018	4.70052	9.18031	8.80322	1.3222e-05	-0.80575	down
FXYD6	52	54	42	10	12	6	0.547012	0.391441	0.504819	0.223032	0.113298	0.052425	4.61412e-05	-2.01183	down
FXYD2	110	98	88	31	48	50	3.27921	2.55614	3.13816	1.3025	1.65567	1.61745	0.00232155	-0.862928	down
ENSG00000285437	173	264	211	253	275	363	1.3021	1.7669	1.98164	4.18394	2.072	2.10746	3.60858e-05	0.819159	up
CTIF	1931	2029	1679	443	796	903	6.14863	5.60637	6.21384	1.9724	3.08216	3.10511	1.10335e-15	-1.08065	down
GPRC5B	2904	3624	2926	629	959	1378	10.0961	11.1304	12.0279	3.05193	4.00028	5.18215	1.86009e-21	-1.36055	down
RHOV	672	555	541	128	210	243	7.19339	5.25174	6.83555	1.93555	2.66933	2.80349	7.60257e-13	-1.28819	down
RHOF	2085	2336	2788	653	1098	1484	17.512	17.0923	26.3565	8.43155	11.3083	13.5456	6.03209e-06	-0.870063	down
PYROXD2	695	663	507	173	338	417	6.19423	5.24891	5.37658	2.25558	3.88472	4.01322	0.000194235	-0.702569	down
MSTRG.20305	174	222	173	61	110	124	0.644984	0.743925	0.734097	0.309342	0.479598	0.553947	0.00353457	-0.622579	down
RASGRF2	342	415	281	138	198	174	0.901552	0.95206	0.870169	0.497067	0.725605	0.531023	0.000512101	-0.657437	down
ZNF480	1564	1668	1407	1685	1875	2062	5.93983	5.60777	6.24135	9.16778	8.60749	8.57095	4.80589e-06	0.650396	up
ZNF483	411	413	388	513	539	552	0.669007	0.506032	0.601142	0.951075	0.97527	0.939136	2.95384e-05	0.785124	up
ZNF484	240	254	230	307	322	365	0.962814	0.972356	1.11365	2.04846	1.74633	1.72327	9.35904e-06	0.828579	up
ZNF487	169	220	159	285	214	222	1.37405	1.59556	1.55419	3.32805	2.18505	2.01106	0.00326894	0.833279	up
PRPF18	987	1132	931	1336	1400	1816	11.3815	11.8068	12.7353	22.1287	19.4386	22.9786	3.72042e-11	0.943075	up
IDNK	204	232	167	71	67	96	3.74086	3.65192	3.48619	1.96066	1.54367	1.61926	1.4745e-05	-1.00078	down
TRAF1	320	319	329	64	106	151	1.2996	1.14485	1.57578	0.365088	0.510816	0.658789	1.49381e-09	-1.29175	down
TRAF4	1748	1930	1623	1609	3475	3750	13.8522	14.2015	14.8097	18.2864	32.4876	32.3367	5.53492e-10	1.03481	up
TRAF6	701	786	732	939	1058	1080	1.57109	1.55623	1.93403	2.98424	2.82578	2.61491	2.45073e-07	0.845549	up
METTL16	2685	2934	2601	3594	4209	4615	8.29353	8.00889	9.48202	16.003	15.6253	15.4416	1.061e-13	0.960318	up
METTL14	1337	1408	1339	1642	1566	1724	3.73638	3.41427	4.57603	6.33598	5.01225	5.10639	0.000332901	0.660891	up
TMEM184C	1614	1781	1633	1735	1998	2386	6.86358	6.69207	8.33765	10.4562	10.1526	11.0147	8.43793e-07	0.6399	up
POLR1F	1722	2173	1886	2364	2452	2781	7.82076	8.71882	10.0998	15.1746	13.2661	13.6386	1.51527e-06	0.773606	up
POLR1G	918	1190	740	821	1482	1412	6.33472	6.92644	5.84827	8.5755	12.6247	10.4191	3.71233e-06	0.726752	up
MSTRG.11633	359	362	278	41	105	126	2.83147	2.46149	2.57346	0.421982	1.06579	1.01848	1.21948e-10	-1.58389	down
NR1H3	576	720	565	190	296	345	5.76389	6.76363	6.73863	2.52833	3.56218	4.11375	5.78036e-09	-0.83015	down
HOXB9	1027	1196	1131	331	515	654	7.02247	7.22056	9.1184	3.193	4.19156	4.82879	5.08399e-09	-0.845736	down
SPDEF	266	204	188	38	83	70	2.45388	1.66122	2.03685	0.487681	0.913136	0.706404	3.91224e-08	-1.46432	down
ELL3	75	67	53	45	76	125	0.788115	0.590534	0.625332	0.627094	0.904129	1.35843	0.0426117	0.629431	up
MSTRG.18373	176	220	178	72	105	103	0.613394	0.624991	0.884678	0.403242	0.411814	0.52327	0.00101566	-0.686056	down
EBI3	92	109	138	25	40	52	1.40092	1.46089	2.48392	0.536588	0.718316	0.849901	0.000137054	-1.2321	down
MSTRG.13493	348	359	374	411	455	553	1.12063	1.01899	1.41647	1.87403	1.74773	1.92348	1.52186e-05	0.745291	up
NOXRED1	48	53	61	13	18	21	0.363759	0.352518	0.544156	0.132215	0.160962	0.170972	0.00115935	-1.31255	down
EIF2S1	6597	8449	6903	8649	9360	10383	28.3577	31.9458	34.8047	52.2741	47.8091	48.0788	3.6174e-07	0.751045	up
SELENOS	2166	2665	1935	2211	2989	2951	31.2078	33.7898	32.6555	44.9045	51.2986	45.7647	3.45766e-07	0.635307	up
SELENOW	2160	2484	1825	1851	3021	3137	50.9765	52.1087	51.5415	62.1881	84.94	80.5401	1.25536e-08	0.64653	up
SELENOH	2177	2430	1758	530	1306	1235	33.3749	33.4305	32.0705	12.6214	25.4981	21.3113	0.000107688	-0.746622	down
GK	635	616	584	205	191	283	3.4794	2.88417	3.61295	1.36288	1.77782	1.60258	8.15448e-09	-1.07892	down
MICB	310	394	287	288	524	577	2.26575	2.53819	2.47043	2.96575	4.56942	4.56337	6.22694e-07	0.811034	up
MICA	845	1007	774	783	1851	1952	10.6997	11.5858	11.6748	14.2025	27.6	25.4328	6.85673e-09	1.10076	up
DHRS7	2813	3033	2461	2977	3593	4410	25.5545	24.2606	26.2578	39.5908	40.2202	45.8237	4.23734e-12	0.755994	up
DHRS2	383	386	285	325	545	672	4.04777	3.60304	3.55223	4.82328	6.9336	7.70226	1.02165e-07	0.868576	up
DHRS3	3685	3907	2801	710	918	1201	30.838	29.2934	27.7765	8.62521	9.26066	11.0889	4.76206e-35	-1.53343	down
ENSG00000258728	451	524	408	133	241	245	1.77835	1.8465	1.89804	0.741789	1.14872	1.10791	3.38177e-07	-0.829501	down
OSBPL10	359	347	296	96	136	178	1.48541	1.31465	1.3636	0.356278	0.605859	0.660218	8.25372e-08	-0.960866	down
EN2	84	83	65	89	164	128	0.433867	0.381412	0.39719	0.65347	1.01599	0.715963	3.89072e-05	1.06136	up
CDKAL1	557	655	549	200	247	344	3.19297	3.26277	3.68779	1.62817	1.6797	2.14213	4.31665e-08	-0.817865	down
FLT4	243	326	261	61	158	189	0.865242	1.05468	1.14435	0.292058	0.663289	0.704765	0.00369406	-0.738311	down
PRKX	2163	2584	2075	2455	3032	3775	6.26799	6.61551	7.09024	10.0551	10.4656	11.8114	1.48527e-13	0.791271	up
MSTRG.21813	112	85	83	14	48	46	1.08444	0.723539	0.943053	0.181979	0.545426	0.476892	0.00308736	-1.09295	down
PPP4R2	4532	5091	4652	5560	4977	6135	16.7105	16.7194	20.1378	29.8596	22.786	25.248	0.00064764	0.612774	up
MAP3K8	2135	2038	2013	660	745	953	15.627	14.2733	17.2062	8.00273	6.45843	7.72331	2.39918e-13	-1.04441	down
MAP3K5	184	275	196	87	99	123	0.628306	0.831179	0.787675	0.389506	0.374648	0.455269	0.000895384	-0.722139	down
MARVELD3	92	80	56	69	103	108	0.657325	0.519324	0.460015	0.666024	0.814722	0.782902	0.0160895	0.642438	up
SMCO4	366	422	303	109	209	252	6.77484	6.81949	6.66877	2.8867	4.61539	4.98901	0.00100797	-0.621571	down
PSRC1	1208	1462	1034	320	566	541	12.5493	13.4626	12.5976	4.67939	7.0847	5.97749	5.10108e-13	-1.0359	down
PRSS27	100	101	88	12	27	46	1.43477	1.23885	1.46214	0.257637	0.498248	0.650409	3.00806e-05	-1.48341	down
LXN	1181	1211	878	286	297	387	19.4887	17.6821	17.093	6.66814	5.84101	6.9036	2.28134e-17	-1.38584	down
RRM2B	4199	4369	4581	11799	9668	13313	15.9795	14.5822	20.2863	62.7892	43.6365	54.0718	3.53496e-19	1.78584	up
FARS2	498	699	535	161	253	328	5.31503	6.52626	6.65375	2.36801	3.17753	3.75793	9.03253e-08	-0.898094	down
BTBD11	2856	3140	2351	714	1084	1234	8.87045	8.59984	8.619	3.13467	3.99999	4.13489	5.71e-25	-1.12348	down
BTBD10	2158	2647	2039	3634	3574	4392	17.5751	17.7974	18.4059	38.2373	32.8668	35.9704	2.6986e-13	1.14554	up
SRPRB	1532	1736	1470	1456	2316	2414	10.5367	10.5686	11.9933	14.1679	18.9864	18.1901	4.65424e-11	0.719387	up
MAST1	50	60	54	14	22	20	0.311095	0.357445	0.311373	0.13709	0.129302	0.129229	0.00173644	-1.20728	down
TLN2	1064	1301	979	230	385	455	1.68766	1.84502	1.78068	0.623483	0.804929	0.867349	7.30792e-22	-1.31724	down
MSTRG.14260	102	104	90	13	21	52	1.27818	1.15619	1.3346	0.228254	0.300651	0.697323	7.73429e-05	-1.5103	down
PITRM1	5506	6926	5149	1747	2986	2975	29.2952	32.1829	32.3357	15.2071	19.6647	18.0136	1.5864e-12	-0.852292	down
CCDC80	21316	20002	14438	5286	6548	6438	35.9097	29.7125	27.426	13.9176	14.1534	12.131	4.90528e-15	-1.23233	down
CCDC87	41	40	34	56	70	82	0.24626	0.214961	0.244087	0.477005	0.505584	0.536711	6.62715e-05	1.20367	up
CCDC86	1732	2370	1615	1369	3858	3482	16.5611	20.0131	18.2796	18.4733	44.0072	35.9656	4.30614e-05	0.906593	up
ZNF569	244	295	307	460	395	525	1.1135	1.17071	1.55944	2.98447	2.16521	2.49078	1.37565e-06	1.08395	up
ZNF562	1197	1353	1199	1402	1587	1877	1.7997	1.81102	2.21116	2.90531	3.10667	3.16693	3.72654e-08	0.737536	up
ZNF561	736	918	914	1732	1721	2145	4.06985	4.29094	4.97837	12.0988	10.9071	12.1539	7.71445e-17	1.4929	up
TOP2A	44416	54489	45801	10963	10681	15936	137.93	149.5	167.743	48.1111	39.5037	53.4579	1.30396e-25	-1.58472	down
MSTRG.19176	117	147	102	33	57	83	1.17074	1.29177	1.19346	0.458036	0.668906	0.893204	0.00491102	-0.765415	down
OLFML2A	2402	2673	2061	636	1157	1284	6.47463	6.47861	6.59724	2.42344	3.74227	3.73328	1.68943e-11	-0.894397	down
SGCD	1398	1446	1168	267	323	386	3.62122	3.04123	2.82847	1.00321	0.909571	0.946846	1.5771e-37	-1.68711	down
SGCB	2117	2225	1905	2718	2620	3246	9.2412	8.66343	9.96736	16.7753	13.6085	15.3629	1.91215e-07	0.838656	up
NKD1	2210	1884	1453	783	951	831	2.29356	1.72714	1.77762	1.14825	1.17529	0.930577	0.000175011	-0.726954	down
MSTRG.3702	180	185	134	28	27	40	1.95582	1.77153	1.7164	0.41746	0.337021	0.460359	2.45744e-13	-2.03783	down
MSTRG.3709	11244	11781	8790	2025	3229	3460	20.6476	18.9506	19.4433	6.08588	7.25977	7.05427	3.63612e-42	-1.53139	down
XYLB	335	426	352	115	203	266	1.7691	1.99442	2.26696	0.887181	1.29491	1.53872	0.000937757	-0.620442	down
TXNDC16	468	436	440	151	132	170	1.81531	1.49224	2.00967	0.824821	0.638455	0.711947	3.49472e-08	-1.19675	down
ZNF160	564	555	423	611	547	668	2.45493	2.16642	2.13873	3.64803	2.86356	3.17441	0.00147835	0.638241	up
KIFBP	2526	3272	2499	2952	3384	3629	18.1232	20.2992	21.118	29.9422	28.9288	28.535	5.41498e-06	0.642449	up
LHX1	135	175	107	26	27	36	0.696858	0.796678	0.650697	0.183124	0.162087	0.198516	2.77195e-10	-1.863	down
VEGFD	38	50	44	72	80	72	0.320262	0.372604	0.435886	0.866259	0.812147	0.660319	0.0003377	1.14613	up
VEGFC	781	767	629	275	268	397	6.10689	5.30348	5.80239	3.04075	2.49072	3.35061	8.72371e-07	-0.8543	down
VEGFB	939	1036	713	281	561	530	9.32618	9.1562	8.31405	3.96992	6.82279	5.72496	0.000147858	-0.640971	down
LHX6	39	31	29	39	40	54	0.224709	0.212825	0.166723	0.26688	0.233814	0.303394	0.0326811	0.778468	up
FLOT1	3252	3895	3241	1049	1793	2186	31.9068	33.5723	37.3466	15.3073	21.5069	23.4189	1.41514e-08	-0.733727	down
FLOT2	5875	6686	4750	1627	3498	3940	39.0567	39.3053	37.2538	15.4302	27.8061	28.2408	0.000222323	-0.63079	down
LHX9	340	244	312	122	120	144	1.17981	0.757337	1.32645	0.521495	0.527625	0.73801	0.000607289	-0.859374	down
EMC7	3598	4298	3618	4240	5357	6052	59.7275	63.0685	70.7613	99.8351	106.219	108.47	2.57336e-13	0.797809	up
CRPPA	96	120	82	32	51	49	0.319702	0.325582	0.301014	0.135261	0.186051	0.178754	0.00326041	-0.824638	down
XNDC1N-ZNF705EP-ALG1L9P	172	185	145	41	70	71	0.748295	0.68785	0.717894	0.243548	0.354627	0.326674	1.15064e-06	-1.12763	down
EXOC4	5138	5563	4705	1030	1360	1780	21.7261	20.7782	23.4626	6.18135	6.84622	8.15063	6.72445e-50	-1.55128	down
EXOC8	1283	1547	1319	1689	1835	2049	4.44612	4.73745	5.39379	8.2764	7.57571	7.66948	8.34405e-08	0.800696	up
ANK1	650	858	699	591	1159	1443	1.58492	1.62535	1.76146	2.05422	3.5932	4.1071	2.49664e-06	0.831174	up
ANK2	445	541	406	53	86	121	0.553257	0.810471	1.16926	0.087003	0.187409	0.18109	5.27871e-28	-2.09834	down
ANK3	381	280	279	95	57	110	1.18555	0.788145	0.965538	0.538994	0.372098	0.668553	1.22494e-06	-1.46405	down
CENPJ	1121	1371	1064	1370	1380	1758	4.2181	4.68734	4.75114	7.31892	6.04912	7.18871	2.68443e-06	0.71797	up
CENPI	2015	2587	2047	910	1091	1462	7.65583	9.0731	9.48979	5.75685	5.99127	7.08561	2.03935e-06	-0.593999	down
CENPE	3541	3985	3342	1603	1348	1875	7.16681	7.19978	8.07976	4.58492	3.27067	4.14543	1.84511e-05	-0.783601	down
WDCP	992	1258	1061	1137	1584	1737	4.55869	5.16691	5.77149	7.51489	8.68245	8.65442	6.89922e-11	0.774984	up
CENPV	2722	3168	2351	1014	1424	1619	31.3067	32.7918	32.1833	15.001	18.053	18.8993	3.72992e-11	-0.675617	down
CENPS	754	908	738	211	324	402	14.7197	15.6062	17.003	5.89645	7.46918	8.54613	6.50883e-14	-1.02938	down
MIF4GD	1563	1796	1412	407	790	929	17.7108	18.6048	19.0497	6.20379	11.209	11.2602	2.56479e-08	-0.858914	down
TRIB2	130	84	69	22	31	36	0.5985	0.302068	0.377663	0.126077	0.210677	0.152956	0.000192047	-1.3324	down
ZNF765	690	783	664	962	952	1137	2.59836	2.54539	2.8684	5.12508	4.35292	4.64299	8.16414e-08	0.893532	up
ZNF766	1442	1684	1420	1701	1572	1978	4.19569	4.54401	4.94744	7.41455	6.01313	6.56409	0.000561486	0.593189	up
ZNF761	666	749	644	975	936	910	3.42477	3.30383	3.6984	6.22137	5.13179	4.59215	2.43936e-05	0.858742	up
HACD1	929	1035	935	271	413	460	11.3727	11.2094	12.8502	3.99158	5.00937	5.05197	6.19539e-15	-1.01007	down
ARSI	253	325	213	67	122	105	1.43383	1.6308	1.4219	0.532868	0.820157	0.64395	5.70741e-07	-1.07844	down
MSTRG.29570	68	80	69	30	35	42	0.656038	0.728397	0.773236	0.376241	0.36721	0.435847	0.0305402	-0.669544	down
MSTRG.29683	1062	1555	1328	289	370	528	3.18564	4.00254	4.74032	1.20999	1.28217	1.65995	7.86779e-17	-1.40226	down
NR4A2	263	271	245	278	299	391	1.58424	1.27852	1.5952	2.01172	1.95351	2.2147	0.000114527	0.667673	up
MSTRG.13	118	120	108	149	141	206	0.583843	0.554068	0.662724	1.14471	0.832426	1.22076	0.000122268	0.877822	up
H4C15	285	268	282	43	56	112	3.57772	2.61224	4.70283	0.71159	0.781451	2.11585	9.17914e-11	-1.69229	down
H4C14	224	269	283	52	55	109	4.5356	3.22151	5.41915	0.895074	0.834824	2.00075	5.26506e-09	-1.53399	down
ANKRD44	276	271	210	53	93	106	0.78528	0.682641	0.644657	0.186535	0.363026	0.3318	2.22567e-09	-1.26067	down
ANKRD46	582	652	529	645	689	706	3.79061	3.73323	4.2059	6.29669	5.30901	4.6254	0.000568148	0.596382	up
PGGT1B	1547	1731	1538	2241	2036	2354	2.89979	2.85236	3.35859	5.88325	4.51951	4.70613	3.79802e-06	0.8557	up
MSTRG.24669	328	346	279	109	92	165	0.875758	0.817514	0.878151	0.412203	0.292735	0.474351	4.37317e-06	-1.02627	down
KANSL2	1410	1808	1591	2083	2551	3011	13.1179	14.9647	17.2777	28.5722	29.7614	27.9221	3.86899e-15	1.0215	up
MSTRG.15475	320	367	369	610	600	760	1.32704	1.34365	1.80655	3.57784	2.96664	3.40786	1.24311e-11	1.26615	up
RBM39	9651	10867	9153	10647	12727	14395	80.6286	82.543	92.8474	115.524	123.954	126.741	5.3598e-10	0.710276	up
RBM38	741	917	669	575	1098	1394	5.64333	6.15069	5.91209	6.17175	10.0189	11.6545	3.29801e-05	0.702509	up
EPHB2	5587	5832	3701	1255	1880	1835	9.24209	8.40341	7.53257	2.92579	3.91565	3.38043	1.39755e-16	-1.24535	down
EPHB3	38	28	26	32	60	48	0.157869	0.102994	0.127321	0.184971	0.297658	0.215396	0.0130162	0.941596	up
PARD3B	580	530	445	24	44	60	1.33111	1.03972	1.21477	0.103409	0.127923	0.157675	1.03451e-48	-3.28662	down
TP53INP1	986	818	814	3623	3111	3607	3.10182	2.26969	3.01792	16.1485	11.6379	12.2639	3.03373e-29	2.37831	up
ANG	382	365	252	149	142	192	5.5643	4.65595	4.29674	3.02728	2.44612	2.98977	0.00186768	-0.674396	down
ZNF35	184	203	171	216	276	244	1.31256	1.26769	1.36367	2.14817	2.33693	1.85309	0.000111249	0.771611	up
ZNF30	385	424	394	647	621	689	2.62133	2.54086	3.15838	6.23728	5.04695	5.05025	2.11968e-08	1.08872	up
UGGT1	6381	7603	6267	2768	3376	3879	10.6305	11.0629	12.1734	6.52393	6.6261	6.98981	4.20241e-09	-0.656002	down
INA	1276	1571	1437	1784	2294	3051	6.93859	7.54704	9.21402	13.7102	14.8626	17.9152	1.28188e-16	1.06719	up
SPAG4	308	236	188	48	79	106	4.91381	3.27373	3.71543	0.965081	1.06143	1.73645	1.50397e-07	-1.33687	down
SPAG5	6221	8063	5754	1963	3442	3971	29.7622	33.8168	32.122	13.3009	19.7103	20.4176	4.14832e-09	-0.772909	down
SPAG1	1039	1221	1016	344	417	526	5.20303	5.38626	5.88639	2.28872	2.45395	2.67839	5.30484e-15	-1.00039	down
HIRIP3	1865	2404	1591	734	962	1042	13.5134	15.6266	13.8819	7.4399	8.60507	8.56507	2.71747e-08	-0.732579	down
CARMIL1	1519	1645	1445	439	538	622	5.00551	4.91749	5.71153	2.0781	2.15751	2.37828	3.01793e-21	-1.17581	down
TENM3	4971	5104	4120	1405	2000	2158	8.1326	7.42547	8.01304	3.22884	3.85599	3.9103	4.63763e-22	-1.00581	down
MTHFD2L	271	271	265	384	340	497	2.07139	1.8174	2.36899	4.10157	3.08592	4.09089	2.47136e-06	0.962826	up
DNHD1	743	832	734	171	312	371	1.31363	1.19906	1.44775	0.74282	0.868933	1.18786	1.16369e-12	-1.12416	down
UBASH3B	6063	7903	6979	6981	7769	9986	15.6191	17.9831	21.2022	25.4137	23.839	27.7755	2.03585e-05	0.596526	up
WHAMM	674	777	628	774	967	1031	2.33604	2.377	2.56458	3.79	3.99214	3.85615	3.15185e-09	0.777346	up
TDO2	53	54	73	92	100	117	0.70455	0.610206	0.984569	1.54178	1.52416	1.59631	0.000140043	1.1274	up
CFAP54	59	68	74	11	15	15	0.124824	0.125296	0.228303	0.025942	0.031116	0.065081	1.3847e-06	-1.95604	down
HOGA1	377	391	339	143	128	176	3.09845	2.75431	3.29126	1.81646	1.24028	1.53923	4.15352e-06	-0.938907	down
ZNF287	697	737	586	809	990	979	2.24405	1.90525	2.31132	3.0637	3.44236	3.01525	2.79857e-08	0.832295	up
ZNF283	471	472	547	701	620	698	2.61749	2.47788	4.03357	5.53709	4.28031	4.72808	0.000267923	0.824832	up
SPTSSA	9094	7834	8042	3566	2692	4237	60.4143	45.9732	63.0083	33.4758	21.3018	30.39	4.26148e-05	-0.871151	down
SLC22A4	330	373	234	71	99	92	2.61095	2.60704	2.18246	0.78475	0.926895	0.784295	7.63079e-12	-1.47172	down
SLC22A3	9700	8924	7551	2585	3432	3532	53.0409	43.1072	48.6945	19.9757	22.35	20.849	2.27339e-17	-1.09847	down
HIC2	336	383	286	377	556	608	0.868627	0.869312	0.870775	1.35652	1.70434	1.67051	1.94288e-12	0.960519	up
HFM1	48	53	63	13	22	17	0.171405	0.167301	0.264538	0.089803	0.090443	0.065093	0.0014774	-1.3224	down
ABCA7	952	909	719	204	521	615	2.51226	2.25904	2.26883	0.776172	1.6467	1.80818	0.0032472	-0.665574	down
ABCA2	2293	2487	1856	418	1037	1141	5.01911	4.79852	4.8036	1.39071	2.70113	2.72154	1.20368e-07	-1.06405	down
ABCA3	3219	3870	2716	811	2031	2020	8.76011	9.20247	8.71785	3.40012	6.64295	5.99692	0.00028334	-0.711692	down
NBEAL2	2954	2987	2117	592	1740	1813	6.14784	5.7179	5.52525	2.04584	4.57606	4.27323	0.00415392	-0.678978	down
MSTRG.13863	86	56	37	83	80	103	0.411387	0.236418	0.20615	0.557043	0.450619	0.529387	0.00617141	0.947899	up
SCN8A	761	806	595	255	343	413	1.62615	1.23829	1.11924	0.557492	0.631177	0.733974	5.42357e-08	-0.751288	down
EFNB2	169	216	120	63	93	91	0.597524	0.673023	0.497529	0.314815	0.388473	0.345001	0.00624593	-0.667575	down
NMUR2	66	72	66	2	6	14	0.559001	0.546167	0.665243	0.019585	0.060977	0.122515	5.38526e-09	-2.93226	down
SPR	1915	2152	1606	1792	3383	3475	23.6408	23.4769	23.39	31.2731	49.758	46.3288	1.34918e-11	0.930914	up
ZNF267	936	892	864	1110	1004	1288	5.17188	4.41317	5.52717	8.52883	6.52137	7.63351	0.000120861	0.716082	up
ZNF263	1498	1708	1362	1824	2546	2709	9.63567	9.35644	9.73224	16.4532	19.8068	18.982	2.44899e-21	0.982477	up
TSNAX	3528	3809	3273	4613	4152	5072	23.7032	22.6133	25.9135	43.8478	33.2133	36.8881	1.16487e-05	0.774843	up
MSTRG.27738	69	58	42	20	16	25	0.718775	0.526664	0.513049	0.292388	0.187094	0.273471	0.00679681	-1.10183	down
VLDLR	3939	4590	4171	1349	1456	1977	9.99672	11.7958	13.105	6.27287	5.05569	6.17167	1.78323e-14	-1.05717	down
RNF180	115	103	103	25	29	44	0.417622	0.344275	0.432011	0.127712	0.130542	0.309138	4.63622e-06	-1.38367	down
FTSJ1	2368	2953	1894	737	1387	1441	22.088	23.9437	20.5951	9.65165	15.287	14.5022	6.58538e-06	-0.687054	down
ITIH2	211	143	128	45	42	53	1.18276	0.705892	0.843244	0.354502	0.278776	0.319022	4.04022e-06	-1.41814	down
ITIH5	245	176	176	35	44	86	0.643649	0.413842	0.557076	0.128249	0.135628	0.257684	1.3427e-07	-1.55664	down
TNFSF9	269	323	213	347	495	589	2.90727	3.08373	2.71236	5.29909	6.38065	6.87852	9.43549e-15	1.17474	up
MSTRG.24410	149	180	137	216	212	239	0.824145	0.882129	0.895508	1.69144	1.39945	1.43306	3.15777e-05	0.904114	up
RNF39	96	68	61	112	111	152	0.813847	0.506311	0.604502	1.33609	1.11887	1.3873	8.65625e-05	1.09523	up
RNF31	213	162	103	238	239	531	1.26888	0.844909	0.849625	1.92381	1.71378	3.48878	2.0313e-06	1.39456	up
INTS3	4083	4418	3591	999	1687	2231	14.7437	13.5944	14.947	4.86886	6.99461	8.42925	7.03122e-13	-0.991179	down
MYL5	255	314	215	131	130	137	3.99877	3.57492	3.12906	1.56254	2.42903	2.48601	0.00855347	-0.585674	down
CDKN2AIPNL	1784	2011	1569	617	980	1065	26.1784	25.9321	27.2433	13.057	17.2945	17.125	1.19387e-09	-0.67552	down
TSNARE1	381	369	330	110	174	304	3.62312	2.83565	3.40245	1.36	1.81962	2.93371	0.00877391	-0.589771	down
MPP3	591	678	418	447	790	798	4.66946	4.64889	3.63045	4.70898	7.21683	6.82992	0.000226369	0.610238	up
FAM110A	345	390	345	71	190	247	3.41161	3.49726	4.01734	0.965611	2.28274	2.61565	0.00149619	-0.818915	down
MYLK	3801	4639	3764	764	1417	1735	8.90979	9.01319	9.70176	2.94802	3.88368	4.14053	9.65358e-20	-1.33435	down
YME1L1	10931	12794	10832	12780	13355	15298	48.4577	50.3053	57.7624	80.1058	70.6505	74.7173	1.21737e-05	0.640826	up
SUMF1	1002	1130	857	303	413	487	8.53393	8.49285	8.44826	3.5219	4.16794	4.40358	2.78849e-15	-0.967979	down
SURF1	804	890	628	246	444	499	13.0052	12.7199	11.9794	5.62345	8.55503	8.71222	3.63196e-05	-0.641138	down
FNDC3B	5489	5817	5136	2412	2556	3510	12.4038	11.8117	13.7309	8.18877	7.17855	9.26702	7.46905e-06	-0.601029	down
SURF6	997	1148	896	849	1623	1554	4.16218	4.23423	4.41203	5.0087	8.07255	7.00492	4.03569e-07	0.730786	up
CORO2B	189	212	99	19	51	34	0.939211	0.932178	0.579519	0.131924	0.29961	0.180413	5.19534e-08	-1.91673	down
CORO2A	317	293	254	103	138	182	1.02614	0.836673	0.968488	0.456189	0.512714	0.636309	0.000171756	-0.698973	down
CCDC134	976	1085	823	952	1503	1754	2.43471	2.4223	2.46115	3.4154	4.59581	4.79064	6.87132e-14	0.875348	up
SPACA6	363	314	227	102	139	168	5.36437	4.10944	3.93018	2.12086	2.43528	2.61947	0.000123434	-0.801282	down
STK38	2650	2965	2467	1041	1334	1616	13.0698	12.9178	14.3481	7.25101	7.83646	8.60633	6.71883e-11	-0.672146	down
DNAAF3	224	198	182	52	133	140	1.91112	1.45273	2.13008	0.600709	1.41506	1.74987	0.019678	-0.603356	down
HBEGF	124	153	144	168	163	223	0.929535	1.00908	1.2711	1.77685	1.45267	1.80576	0.000706559	0.756847	up
PLXNA2	267	254	203	64	127	167	0.40951	0.344723	0.367688	0.137108	0.230767	0.27655	0.00176307	-0.715096	down
PLXNA4	43	55	28	40	65	71	0.05406	0.061745	0.04219	0.07089	0.098997	0.097928	0.0120809	0.829828	up
MSTRG.736	60	68	76	19	26	39	0.34752	0.345893	0.520765	0.155402	0.177924	0.245183	0.00623306	-0.967837	down
MAP2K5	1617	1669	1443	550	606	837	13.2871	12.05	14.0238	6.8235	6.29834	7.89144	4.91344e-11	-0.898193	down
ACY3	60	57	42	12	21	22	0.763326	0.642143	0.637424	0.205568	0.309454	0.294994	0.0024461	-1.19686	down
FHIP1A	135	158	110	35	58	64	0.206479	0.213892	0.198867	0.074801	0.104502	0.105062	5.05996e-05	-1.02199	down
SPATA6L	314	343	291	89	102	125	2.15308	1.59091	2.18278	0.719083	0.701276	0.819022	2.77371e-11	-1.23367	down
BORA	600	742	730	284	357	441	4.105	4.5375	5.67431	2.91364	2.92605	3.26714	0.00020913	-0.598939	down
CSNK2A3	1017	1112	957	1499	1102	1253	13.7377	13.263	15.2414	28.6201	17.7339	18.2709	0.00184135	0.748503	up
MSTRG.6474	532	532	401	192	254	313	6.1681	5.45405	5.48823	3.13701	3.50668	3.91204	9.86546e-05	-0.605045	down
KDM5A	3951	4189	3669	4117	4444	5413	6.63384	6.32163	7.28885	9.83743	8.96546	9.74762	5.68148e-06	0.608462	up
MSTRG.5870	550	1233	1218	171	352	367	0.824924	1.63322	2.15435	0.36254	0.62746	0.593604	3.79706e-07	-1.45222	down
ETV1	591	727	651	252	260	379	1.9	1.82218	2.33924	1.02948	0.917778	1.22685	3.37184e-06	-0.794764	down
ETV3	1725	1779	1500	2085	2273	2575	5.9035	5.43824	6.13216	10.1928	9.33265	9.7719	4.09191e-09	0.843375	up
MSTRG.7788	285	322	291	79	120	137	1.46645	1.29706	1.67865	0.584717	0.878376	0.779824	2.88949e-09	-1.08705	down
IKZF5	902	907	834	1053	946	1152	3.51592	3.12153	3.8359	5.80222	4.39361	4.85274	0.000691341	0.64092	up
IKZF2	75	59	74	21	20	27	0.139804	0.214727	0.160814	0.142156	0.042548	0.112949	0.000735854	-1.27035	down
TCEAL1	825	854	639	812	981	1078	12.767	11.6252	11.8164	17.586	18.4142	17.7531	1.60483e-06	0.675158	up
TCEAL9	2920	3104	2443	3697	3397	3763	51.1621	47.7198	49.7976	93.5223	75.8159	75.0877	3.79066e-05	0.761747	up
TCEAL8	1583	1735	1454	1817	1903	2243	24.4829	23.6775	27.0633	39.4392	35.461	37.9611	2.11477e-06	0.696176	up
CACYBP	4451	5945	4427	5452	6233	7071	27.7094	32.3961	32.2962	50.1146	46.21	47.4468	1.35779e-07	0.714132	up
PRPS2	4517	5298	4004	1944	2248	2545	33.0991	34.6029	34.8936	19.9228	19.8217	20.4746	1.1959e-07	-0.665647	down
SYNGR1	637	689	604	172	301	404	4.70074	4.35355	4.78333	1.75777	2.82213	3.7421	8.53574e-07	-0.834221	down
ENSG00000287856	141	163	136	52	55	77	1.30872	1.85113	1.28702	0.950135	0.840783	0.732661	0.000171832	-0.908369	down
ASS1	1499	1429	1219	337	502	622	17.3071	14.5415	16.6013	5.50227	6.92586	7.78579	4.837e-19	-1.17914	down
[truncated: 2,002 more rows]

## Sheet: Table S2
Table S2. Autophagy related DEGs between the control group and VCD group
gene_name	CON-1_FPKM	CON-1_Count	CON-2_FPKM	CON-2_Count	CON-3_FPKM	CON-3_Count	VCD-1_FPKM	VCD-1_Count	VCD-2_FPKM	VCD-2_Count	VCD-3_FPKM	VCD-3_Count	CON-1_CON-2_CON-3_vs_VCD-1_VCD-2_VCD-3_DESeq2_Pvalue	CON-1_CON-2_CON-3_vs_VCD-1_VCD-2_VCD-3_DESeq2_log2FC	CON-1_CON-2_CON-3_vs_VCD-1_VCD-2_VCD-3_DESeq2_(Pvalue_0.05_FC_2)_regulated	COG_class	COG_class_annotation	GO_annotation	KEGG_annotation	KEGG_pathway_annotation	KOG_class	KOG_class_annotation	Pfam_annotation	Swiss_Prot_annotation	eggNOG_class	eggNOG_class_annotation	NR_annotation	GO_second_level_annotation
HIF1A	131.892	29261	123.841	31097	157.077	29455	83.4438	13057	77.0646	14293	89.8401	18388	2.75e-06	-0.619162	down	[T]	Signal transduction mechanisms	--	K08268|0|pps:100993223|HIF1A; hypoxia inducible factor 1 alpha subunit	HIF-1 signaling pathway (ko04066);; Mitophagy - animal (ko04137);; Autophagy - animal (ko04140);; Th17 cell differentiation (ko04659);; Thyroid hormone signaling pathway (ko04919);; Kaposi sarcoma-associated herpesvirus infection (ko05167);; Pathways in cancer (ko05200);; Proteoglycans in cancer (ko05205);; Renal cell carcinoma (ko05211);; Central carbon metabolism in cancer (ko05230);; Choline m…	[TK]	Signal transduction mechanisms;; Transcription	PAS fold;; HIF-1 alpha C terminal transactivation domain;; PAS domain;; PAS fold;; Hypoxia-inducible factor-1;; PAS domain;; PAS fold	sp|Q16665|HIF1A_HUMAN Hypoxia-inducible factor 1-alpha OS=Homo sapiens OX=9606 GN=HIF1A PE=1 SV=1	K	Transcription	hypoxia-inducible factor 1-alpha isoform 3 [Homo sapiens]	--
CASP4	8.28288	606	8.14022	675	9.80016	610	4.33563	223	4.269	262	4.93481	334	7.23e-09	-0.861642	down	--	--	--	K04394|0|hsa:837|CASP4, ICE(rel)II, ICEREL-II, ICH-2, Mih1, Mih1/TX, TX; caspase 4	Neutrophil extracellular trap formation (ko04613);; NOD-like receptor signaling pathway (ko04621);; Pathogenic Escherichia coli infection (ko05130);; Shigellosis (ko05131);; Salmonella infection (ko05132)	[D]	Cell cycle control, cell division, chromosome partitioning	Caspase domain	sp|P49662|CASP4_HUMAN Caspase-4 OS=Homo sapiens OX=9606 GN=CASP4 PE=1 SV=1	D	Cell cycle control, cell division, chromosome partitioning	caspase-4 isoform alpha precursor [Homo sapiens]	--
CCL2	153.607	6614	147.98	7208	146.057	5544	43.8524	1328	50.5831	1857	53.9824	2165	3.59e-55	-1.51293	down	--	--	--	K14624|4.59333e-39|csab:103242710|C-C motif chemokine 2	Cytokine-cytokine receptor interaction (ko04060);; Viral protein interaction with cytokine and cytokine receptor (ko04061);; Chemokine signaling pathway (ko04062);; NOD-like receptor signaling pathway (ko04621);; IL-17 signaling pathway (ko04657);; TNF signaling pathway (ko04668);; AGE-RAGE signaling pathway in diabetic complications (ko04933);; Yersinia infection (ko05135);; Chagas disease (ko05…	--	--	Small cytokines (intecrine/chemokine), interleukin-8 like	sp|P13500|CCL2_HUMAN C-C motif chemokine 2 OS=Homo sapiens OX=9606 GN=CCL2 PE=1 SV=1	T	Signal transduction mechanisms	PREDICTED: C-C motif chemokine 2 [Chlorocebus sabaeus]	--
ITPR1	0.895641	470	0.89305	521	0.950636	448	0.441959	130	0.470907	191	0.579498	262	1.34e-09	-0.982139	down	--	--	Biological Process: cell activation (GO:0001775);; Molecular Function: calcium channel regulator activity (GO:0005246);; Molecular Function: phospholipid binding (GO:0005543);; Cellular Component: endoplasmic reticulum (GO:0005783);; Biological Process: calcium ion transport (GO:0006816);; Biological Process: autophagy (GO:0006914);; Biological Process: multicellular organism development (GO:0007…	K04958|0|rbb:108528737|ITPR1; inositol 1,4,5-trisphosphate receptor type 1	Calcium signaling pathway (ko04020);; cGMP-PKG signaling pathway (ko04022);; Phosphatidylinositol signaling system (ko04070);; Oocyte meiosis (ko04114);; Autophagy - animal (ko04140);; Apoptosis (ko04210);; Cellular senescence (ko04218);; Vascular smooth muscle contraction (ko04270);; Apelin signaling pathway (ko04371);; Gap junction (ko04540);; Platelet activation (ko04611);; NOD-like receptor s…	[T]	Signal transduction mechanisms	Inositol 1,4,5-trisphosphate/ryanodine receptor;; RIH domain;; MIR domain;; RyR and IP3R Homology associated;; Ion transport protein	sp|Q14643|ITPR1_HUMAN Inositol 1,4,5-trisphosphate receptor type 1 OS=Homo sapiens OX=9606 GN=ITPR1 PE=1 SV=3	T	Signal transduction mechanisms	RecName: Full=Inositol 1,4,5-trisphosphate receptor type 1; AltName: Full=IP3 receptor isoform 1; Short=IP3R 1; Short=InsP3R1; AltName: Full=Type 1 inositol 1,4,5-trisphosphate receptor; Short=Type 1 InsP3 receptor	molecular function: transporter activity (GO:0005215);; molecular function: molecular transducer activity (GO:0060089);; molecular function: molecular function regulator (GO:0098772);; molecular function: signal transducer activity (GO:0004871);; molecular function: binding (GO:0005488);; cellular component: membrane part (GO:0044425);; cellular component: membrane (GO:0016020);; cellular compone…
DAPK1	20.2018	6618	18.387	6831	20.7219	5732	5.40153	1261	6.66589	1848	8.24298	2540	3.69e-32	-1.44651	down	[D]	Cell cycle control, cell division, chromosome partitioning	--	K08803|0|hsa:1612|DAPK1, DAPK, ROCO3; death associated protein kinase 1	Autophagy - animal (ko04140);; Pathways in cancer (ko05200);; Bladder cancer (ko05219)	--	--	Protein kinase domain;; Ankyrin repeats (3 copies);; Ankyrin repeats (many copies);; Ankyrin repeats (many copies);; Protein tyrosine and serine/threonine kinase;; Ankyrin repeat;; Ankyrin repeat;; Death domain;; Lipopolysaccharide kinase (Kdo/WaaP) family;; RIO1 family	sp|P53355|DAPK1_HUMAN Death-associated protein kinase 1 OS=Homo sapiens OX=9606 GN=DAPK1 PE=1 SV=6	T	Signal transduction mechanisms	Hypothetical protein DKFZp781I035 variant, partial [Homo sapiens]	--
CX3CL1	0.503073	99	0.37378	94	0.589147	95	0.034655	9	0.056068	16	0.08589	27	3.35e-09	-2.17069	down	--	--	--	K05508|0|hsa:6376|CX3CL1, ABCD-3, C3Xkine, CXC3, CXC3C, NTN, NTT, SCYD1, fractalkine, neurotactin; C-X3-C motif chemokine ligand 1	Cytokine-cytokine receptor interaction (ko04060);; Viral protein interaction with cytokine and cytokine receptor (ko04061);; Chemokine signaling pathway (ko04062);; TNF signaling pathway (ko04668);; Human cytomegalovirus infection (ko05163)	--	--	Small cytokines (intecrine/chemokine), interleukin-8 like	sp|P78423|X3CL1_HUMAN Fractalkine OS=Homo sapiens OX=9606 GN=CX3CL1 PE=1 SV=1	T	Signal transduction mechanisms	chemokine (C-X3-C motif) ligand 1 variant, partial [Homo sapiens]	--
FOS	1.26162	144	0.927865	124	1.25796	120	0.493698	34	0.681702	41	0.520089	57	7.35e-06	-1.22343	down	--	--	--	K04379|0|hsa:2353|FOS, AP-1, C-FOS, p55; Fos proto-oncogene, AP-1 transcription factor subunit	Endocrine resistance (ko01522);; MAPK signaling pathway (ko04010);; cAMP signaling pathway (ko04024);; Apoptosis (ko04210);; Osteoclast differentiation (ko04380);; Toll-like receptor signaling pathway (ko04620);; IL-17 signaling pathway (ko04657);; Th1 and Th2 cell differentiation (ko04658);; Th17 cell differentiation (ko04659);; T cell receptor signaling pathway (ko04660);; B cell receptor signa…	[K]	Transcription	bZIP transcription factor;; Basic region leucine zipper;; bZIP Maf transcription factor	sp|P01100|FOS_HUMAN Proto-oncogene c-Fos OS=Homo sapiens OX=9606 GN=FOS PE=1 SV=1	K	Transcription	unnamed protein product, partial [Gulo gulo]	--
APOL1	9.60568	1539	8.01258	1447	7.15745	964	3.53273	400	3.50604	469	3.49347	517	1.37e-10	-1.13751	down	--	--	--	K23585|0|hsa:8542|APOL1, APO-L, APOL, APOL-I, FSGS4; apolipoprotein L1	African trypanosomiasis (ko05143)	--	--	Apolipoprotein L	sp|O14791|APOL1_HUMAN Apolipoprotein L1 OS=Homo sapiens OX=9606 GN=APOL1 PE=1 SV=5	U	Intracellular trafficking, secretion, and vesicular transport	apolipoprotein L1 isoform b precursor [Homo sapiens]	--
TNFSF10	0.740314	78	0.514686	61	0.68309	62	0.096639	8	0.097992	9	0.065409	7	7.32e-09	-2.70865	down	--	--	--	K04721|0|hsa:8743|TNFSF10, APO2L, Apo-2L, CD253, TL2, TNLG6A, TRAIL; TNF superfamily member 10	Cytokine-cytokine receptor interaction (ko04060);; Viral protein interaction with cytokine and cytokine receptor (ko04061);; FoxO signaling pathway (ko04068);; Apoptosis (ko04210);; Necroptosis (ko04217);; Natural killer cell mediated cytotoxicity (ko04650);; Pathogenic Escherichia coli infection (ko05130);; Salmonella infection (ko05132);; Influenza A (ko05164)	--	--	TNF(Tumour Necrosis Factor) family	sp|P50591|TNF10_HUMAN Tumor necrosis factor ligand superfamily member 10 OS=Homo sapiens OX=9606 GN=TNFSF10 PE=1 SV=1	T	Signal transduction mechanisms	tumor necrosis factor ligand superfamily member 10 isoform X1 [Gorilla gorilla gorilla]	--
TP63	4.14778	1123	2.30832	707	2.11866	488	1.37576	269	1.0087	237	0.968979	246	4.66e-05	-1.21155	down	--	--	--	K10149|0|biu:109556775|TP63; tumor protein 63 isoform X1	MicroRNAs in cancer (ko05206)	--	--	P53 DNA-binding domain;; P53 tetramerisation motif;; SAM domain (Sterile alpha motif)	sp|Q9H3D4|P63_HUMAN Tumor protein 63 OS=Homo sapiens OX=9606 GN=TP63 PE=1 SV=1	K	Transcription	PREDICTED: tumor protein 63 isoform X1 [Bos indicus]	--
BCL2	0.828508	300	0.771193	318	0.851869	257	0.609588	135	0.454279	130	0.585998	185	0.00249332	-0.598366	down	--	--	--	K02161|9.52772e-118|cge:100774873|Bcl2; apoptosis regulator Bcl-2 isoform X3	EGFR tyrosine kinase inhibitor resistance (ko01521);; Endocrine resistance (ko01522);; Platinum drug resistance (ko01524);; NF-kappa B signaling pathway (ko04064);; HIF-1 signaling pathway (ko04066);; Sphingolipid signaling pathway (ko04071);; p53 signaling pathway (ko04115);; Autophagy - animal (ko04140);; Protein processing in endoplasmic reticulum (ko04141);; PI3K-Akt signaling pathway (ko0415…	[T]	Signal transduction mechanisms	Apoptosis regulator proteins, Bcl-2 family;; Bcl-2 homology region 4	sp|P10415|BCL2_HUMAN Apoptosis regulator Bcl-2 OS=Homo sapiens OX=9606 GN=BCL2 PE=1 SV=2	T	Signal transduction mechanisms	apoptosis regulator Bcl-2 [Microtus ochrogaster]	--
GRID1	0.43284	151	0.428277	169	0.351341	104	0.133679	33	0.095207	28	0.152207	50	1.86e-07	-1.5718	down	[ET]	Amino acid transport and metabolism;; Signal transduction mechanisms	Molecular Function: excitatory extracellular ligand-gated ion channel activity (GO:0005231);; Cellular Component: extracellular region (GO:0005576);; Biological Process: ion transport (GO:0006811);; Biological Process: glutamate receptor signaling pathway (GO:0007215);; Molecular Function: glutamate receptor activity (GO:0008066);; Cellular Component: intrinsic component of membrane (GO:0031224);…	K05206|0|hsa:2894|GRID1, GluD1; glutamate ionotropic receptor delta type subunit 1	Neuroactive ligand-receptor interaction (ko04080)	[PET]	Inorganic ion transport and metabolism;; Amino acid transport and metabolism;; Signal transduction mechanisms	Receptor family ligand binding region;; Ligand-gated ion channel;; Ligated ion channel L-glutamate- and glycine-binding site;; Bacterial extracellular solute-binding proteins, family 3	sp|Q9ULK0|GRID1_HUMAN Glutamate receptor ionotropic, delta-1 OS=Homo sapiens OX=9606 GN=GRID1 PE=2 SV=2	EPT	Amino acid transport and metabolism;; Inorganic ion transport and metabolism;; Signal transduction mechanisms	unnamed protein product [Homo sapiens]	molecular function: transporter activity (GO:0005215);; molecular function: molecular transducer activity (GO:0060089);; molecular function: signal transducer activity (GO:0004871);; biological process: localization (GO:0051179);; biological process: cellular process (GO:0009987);; biological process: biological regulation (GO:0065007);; biological process: multi-organism process (GO:0051704);; b…
DIRAS3	1.15302	117	1.4896	166	1.89982	150	0.587929	39	0.715825	55	1.17324	99	0.0025691	-0.863796	down	[R]	General function prediction only	Biological Process: gene expression (GO:0010467);; Cellular Component: membrane (GO:0016020);; Molecular Function: nucleoside-triphosphatase activity (GO:0017111);; Molecular Function: purine ribonucleoside binding (GO:0032550);; Biological Process: intracellular signal transduction (GO:0035556);; Cellular Component: cell part (GO:0044464);; Biological Process: regulation of protein serine/threon…	K07842|8.39449e-139|ptr:456930|DIRAS3; GTP-binding protein Di-Ras3	--	[R]	General function prediction only	Ras family;; Ras of Complex, Roc, domain of DAPkinase;; ADP-ribosylation factor family	sp|O95661|DIRA3_HUMAN GTP-binding protein Di-Ras3 OS=Homo sapiens OX=9606 GN=DIRAS3 PE=1 SV=1	S	Function unknown	GTP-binding protein Di-Ras3 precursor [Homo sapiens]	molecular function: binding (GO:0005488);; molecular function: catalytic activity (GO:0003824);; biological process: signaling (GO:0023052);; biological process: metabolic process (GO:0008152);; biological process: response to stimulus (GO:0050896);; biological process: single-organism process (GO:0044699);; biological process: cellular process (GO:0009987);; biological process: biological regula…
ATG7	6.01936	1582	7.12614	2048	7.28027	1714	3.27942	492	4.10578	873	4.74943	1029	7.19e-09	-0.844965	down	--	--	--	K08337|0|hsa:10533|ATG7, APG7-LIKE, APG7L, GSA7; autophagy related 7	Autophagy - other (ko04136);; Autophagy - animal (ko04140);; Ferroptosis (ko04216);; Neutrophil extracellular trap formation (ko04613)	[H]	Coenzyme transport and metabolism	Ubiquitin-like modifier-activating enzyme ATG7 N-terminus;; ThiF family	sp|O95352|ATG7_HUMAN Ubiquitin-like modifier-activating enzyme ATG7 OS=Homo sapiens OX=9606 GN=ATG7 PE=1 SV=1	K	Transcription	ubiquitin-like modifier-activating enzyme ATG7 isoform a [Homo sapiens]	--
BIRC5	49.7174	7068	53.8702	8710	47.7456	5745	24.6457	2456	33.9914	4025	31.9344	4210	8.58e-08	-0.666661	down	--	--	--	K08731|2.6583e-90|mcf:102120307|BIRC5; baculoviral IAP repeat containing 5	Platinum drug resistance (ko01524);; Apoptosis (ko04210);; Apoptosis - multiple species (ko04215);; Hippo signaling pathway (ko04390);; Hepatitis B (ko05161);; Pathways in cancer (ko05200);; Colorectal cancer (ko05210)	[DR]	Cell cycle control, cell division, chromosome partitioning;; General function prediction only	Inhibitor of Apoptosis domain	sp|O15392|BIRC5_HUMAN Baculoviral IAP repeat-containing protein 5 OS=Homo sapiens OX=9606 GN=BIRC5 PE=1 SV=3	D	Cell cycle control, cell division, chromosome partitioning	baculoviral IAP repeat-containing protein 5 [Macaca fascicularis]	--
SERPINA1	0.470566	64	0.574414	81	0.33889	48	0.033874	5	0.087873	15	0.066103	14	8.79e-07	-2.17731	down	[O]	Posttranslational modification, protein turnover, chaperones	--	K03984|0|hsa:5265|SERPINA1, A1A, A1AT, AAT, PI, PI1, PRO2275, alpha1AT, nNIF; serpin family A member 1	Complement and coagulation cascades (ko04610)	[V]	Defense mechanisms	Serpin (serine protease inhibitor)	sp|P01009|A1AT_HUMAN Alpha-1-antitrypsin OS=Homo sapiens OX=9606 GN=SERPINA1 PE=1 SV=3	V	Defense mechanisms	alpha-1-antitrypsin isoform X1 [Nomascus leucogenys]	--
BECN1	32.9889	3584	31.1051	3942	31.167	2936	18.8293	1284	21.9783	1849	23.0041	2135	2.8e-10	-0.647812	down	--	--	--	K08334|0|hsa:8678|BECN1, ATG6, VPS30, beclin1; beclin 1	Autophagy - other (ko04136);; Mitophagy - animal (ko04137);; Autophagy - animal (ko04140);; Apoptosis - multiple species (ko04215);; Apelin signaling pathway (ko04371);; Alzheimer disease (ko05010);; Amyotrophic lateral sclerosis (ko05014);; Huntington disease (ko05016);; Spinocerebellar ataxia (ko05017);; Pathways of neurodegeneration - multiple diseases (ko05022);; Shigellosis (ko05131);; Kapos…	[T]	Signal transduction mechanisms	Apg6 BARA domain;; Apg6 coiled-coil region;; Beclin-1 BH3 domain, Bcl-2-interacting	sp|Q14457|BECN1_HUMAN Beclin-1 OS=Homo sapiens OX=9606 GN=BECN1 PE=1 SV=2	T	Signal transduction mechanisms	beclin-1 isoform a [Homo sapiens]	--
ARSB	5.7434	1474	5.319	1616	5.78646	1312	2.85505	530	3.77582	816	3.66176	899	9.02e-09	-0.63591	down	[P]	Inorganic ion transport and metabolism	--	K01135|0|hsa:411|ARSB, ASB, G4S, MPS6; arylsulfatase B	Glycosaminoglycan degradation (ko00531);; Lysosome (ko04142)	[R]	General function prediction only	Sulfatase	sp|P15848|ARSB_HUMAN Arylsulfatase B OS=Homo sapiens OX=9606 GN=ARSB PE=1 SV=1	P	Inorganic ion transport and metabolism	arylsulfatase B isoform 1 precursor [Homo sapiens]	--
NRG2	0.534653	108	0.437833	110	0.501417	88	0.137398	22	0.203471	38	0.314661	65	0.00155972	-0.993464	down	--	--	--	K05456|0|hsa:9542|NRG2, DON1, HRG2, NTAK; neuregulin 2	EGFR tyrosine kinase inhibitor resistance (ko01521);; ErbB signaling pathway (ko04012);; Amyotrophic lateral sclerosis (ko05014)	--	--	Neuregulin intracellular region;; Immunoglobulin I-set domain;; Immunoglobulin domain;; Immunoglobulin domain;; Immunoglobulin domain	sp|O14511|NRG2_HUMAN Pro-neuregulin-2, membrane-bound isoform OS=Homo sapiens OX=9606 GN=NRG2 PE=1 SV=1	T	Signal transduction mechanisms	pro-neuregulin-2, membrane-bound isoform isoform 1 [Homo sapiens]	--
ITGB4	30.0192	9524	28.8711	10337	26.382	7106	6.56062	1453	13.3398	3534	14.2372	4140	4.33e-10	-1.27506	down	[R]	General function prediction only	Biological Process: urogenital system development (GO:0001655);; Biological Process: mesoderm formation (GO:0001707);; Molecular Function: receptor binding (GO:0005102);; Molecular Function: insulin-like growth factor binding (GO:0005520);; Cellular Component: extracellular region (GO:0005576);; Cellular Component: integral component of plasma membrane (GO:0005887);; Biological Process: movement …	K06525|0|hsa:3691|ITGB4, CD104, GP150; integrin subunit beta 4	PI3K-Akt signaling pathway (ko04151);; Focal adhesion (ko04510);; ECM-receptor interaction (ko04512);; Regulation of actin cytoskeleton (ko04810);; Human papillomavirus infection (ko05165);; Hypertrophic cardiomyopathy (ko05410);; Arrhythmogenic right ventricular cardiomyopathy (ko05412);; Dilated cardiomyopathy (ko05414)	[TW]	Signal transduction mechanisms;; Extracellular structures	Integrin beta chain VWA domain;; Fibronectin type III domain;; Calx-beta domain;; Integrin beta tail domain;; Integrin beta epidermal growth factor like domain 1;; Integrin plexin domain;; Purple acid Phosphatase, N-terminal domain;; EGF-like domain	sp|P16144|ITB4_HUMAN Integrin beta-4 OS=Homo sapiens OX=9606 GN=ITGB4 PE=1 SV=5	TW	Signal transduction mechanisms;; Extracellular structures	integrin beta 4 protein [Homo sapiens]	cellular component: organelle (GO:0043226);; cellular component: cell junction (GO:0030054);; cellular component: cell part (GO:0044464);; cellular component: macromolecular complex (GO:0032991);; cellular component: cell (GO:0005623);; cellular component: membrane part (GO:0044425);; cellular component: extracellular region (GO:0005576);; cellular component: membrane (GO:0016020);; biological pr…
TSC2	10.6175	3176	10.5886	3619	10.7589	2742	2.78071	537	5.05909	1229	5.07772	1366	4.72e-13	-1.31029	down	--	--	--	K07207|0|ggo:101137934|TSC2; tuberin isoform X1	Phospholipase D signaling pathway (ko04072);; p53 signaling pathway (ko04115);; Autophagy - animal (ko04140);; mTOR signaling pathway (ko04150);; PI3K-Akt signaling pathway (ko04151);; AMPK signaling pathway (ko04152);; Longevity regulating pathway (ko04211);; Cellular senescence (ko04218);; Thermogenesis (ko04714);; Insulin signaling pathway (ko04910);; Thyroid hormone signaling pathway (ko04919…	[DT]	Cell cycle control, cell division, chromosome partitioning;; Signal transduction mechanisms	Tuberin;; Domain of unknown function (DUF3384);; Rap/ran-GAP	sp|P49815|TSC2_HUMAN Tuberin OS=Homo sapiens OX=9606 GN=TSC2 PE=1 SV=2	DT	Cell cycle control, cell division, chromosome partitioning;; Signal transduction mechanisms	tuberin isoform 1 [Homo sapiens]	--
GAA	16.8367	3381	16.0159	3628	16.9792	2890	3.705	541	8.61941	1423	9.10751	1662	5.51e-08	-1.17338	down	[G]	Carbohydrate transport and metabolism	Biological Process: involuntary skeletal muscle contraction (GO:0003011);; Molecular Function: binding (GO:0005488);; Cellular Component: extracellular region (GO:0005576);; Cellular Component: lysosome (GO:0005764);; Biological Process: glycogen metabolic process (GO:0005977);; Biological Process: disaccharide metabolic process (GO:0005984);; Biological Process: behavior (GO:0007610);; Biologica…	K12316|0|hsa:2548|GAA, LYAG; glucosidase alpha, acid	Galactose metabolism (ko00052);; Starch and sucrose metabolism (ko00500);; Lysosome (ko04142)	[G]	Carbohydrate transport and metabolism	Glycosyl hydrolases family 31;; N-terminal barrel of NtMGAM and CtMGAM, maltase-glucoamylase;; Trefoil (P-type) domain;; Galactose mutarotase-like	sp|P10253|LYAG_HUMAN Lysosomal alpha-glucosidase OS=Homo sapiens OX=9606 GN=GAA PE=1 SV=4	G	Carbohydrate transport and metabolism	lysosomal alpha-glucosidase preproprotein [Homo sapiens]	biological process: developmental process (GO:0032502);; biological process: single-organism process (GO:0044699);; biological process: cellular component organization or biogenesis (GO:0071840);; biological process: localization (GO:0051179);; biological process: multicellular organismal process (GO:0032501);; biological process: metabolic process (GO:0008152);; biological process: cellular proc…
HDAC6	14.5908	3264	15.5453	3916	15.3459	3005	6.61046	1030	9.68228	1781	10.0768	2041	1.16e-09	-0.748056	down	[BQ]	Chromatin structure and dynamics;; Secondary metabolites biosynthesis, transport and catabolism	--	K11407|0|ptr:100610515|HDAC6; histone deacetylase 6 isoform X1	Neutrophil extracellular trap formation (ko04613);; Amyotrophic lateral sclerosis (ko05014);; Alcoholism (ko05034);; Viral carcinogenesis (ko05203)	[B]	Chromatin structure and dynamics	Histone deacetylase domain;; Zn-finger in ubiquitin-hydrolases and other protein	sp|Q9UBN7|HDAC6_HUMAN Histone deacetylase 6 OS=Homo sapiens OX=9606 GN=HDAC6 PE=1 SV=2	B	Chromatin structure and dynamics	histone deacetylase 6, isoform CRA_a [Homo sapiens]	--
MTOR	7.55263	3704	8.16063	4505	8.21037	3428	3.64421	1257	5.27347	2099	5.62574	2424	4.73e-09	-0.684431	down	--	--	--	K07203|0|biu:109570401|MTOR; serine/threonine-protein kinase mTOR	EGFR tyrosine kinase inhibitor resistance (ko01521);; Endocrine resistance (ko01522);; ErbB signaling pathway (ko04012);; HIF-1 signaling pathway (ko04066);; Phospholipase D signaling pathway (ko04072);; Autophagy - other (ko04136);; Autophagy - animal (ko04140);; mTOR signaling pathway (ko04150);; PI3K-Akt signaling pathway (ko04151);; AMPK signaling pathway (ko04152);; Longevity regulating path…	[L]	Replication, recombination and repair	Domain of unknown function (DUF3385);; FAT domain;; HEAT repeats;; HEAT repeat;; UME (NUC010) domain;; Phosphatidylinositol 3- and 4-kinase;; FKBP12-rapamycin binding domain;; FATC domain;; FAT domain	sp|P42345|MTOR_HUMAN Serine/threonine-protein kinase mTOR OS=Homo sapiens OX=9606 GN=MTOR PE=1 SV=1	L	Replication, recombination and repair	PREDICTED: serine/threonine-protein kinase mTOR [Bos indicus]	--
DAPK2	1.01121	186	0.782873	186	0.700772	155	0.309417	49	0.666434	120	0.471945	91	0.00741519	-0.696936	down	[T]	Signal transduction mechanisms	Molecular Function: protein kinase activity (GO:0004672);; Molecular Function: protein binding (GO:0005515);; Cellular Component: vacuolar lumen (GO:0005775);; Biological Process: protein phosphorylation (GO:0006468);; Biological Process: autophagy (GO:0006914);; Biological Process: neutrophil chemotaxis (GO:0030593);; Cellular Component: intrinsic component of membrane (GO:0031224);; Molecular F…	K08803|0|pps:100972913|DAPK2; death associated protein kinase 2	Autophagy - animal (ko04140);; Pathways in cancer (ko05200);; Bladder cancer (ko05219)	[T]	Signal transduction mechanisms	Protein kinase domain;; Protein tyrosine and serine/threonine kinase;; RIO1 family;; Lipopolysaccharide kinase (Kdo/WaaP) family	sp|Q9UIK4|DAPK2_HUMAN Death-associated protein kinase 2 OS=Homo sapiens OX=9606 GN=DAPK2 PE=1 SV=1	T	Signal transduction mechanisms	death-associated protein kinase 2 isoform 2 [Homo sapiens]	molecular function: catalytic activity (GO:0003824);; molecular function: binding (GO:0005488);; cellular component: cell (GO:0005623);; cellular component: organelle (GO:0043226);; cellular component: cell part (GO:0044464);; cellular component: organelle part (GO:0044422);; cellular component: membrane (GO:0016020);; cellular component: membrane part (GO:0044425);; cellular component: membrane-…
ITGA3	45.663	12408	51.7454	15986	50.1484	11627	18.5972	3585	34.847	7951	35.2876	8788	0.000105733	-0.677006	down	[U]	Intracellular trafficking, secretion, and vesicular transport	Biological Process: mesoderm formation (GO:0001707);; Biological Process: kidney development (GO:0001822);; Biological Process: immune system process (GO:0002376);; Biological Process: renal system process (GO:0003014);; Molecular Function: receptor binding (GO:0005102);; Cellular Component: extracellular region (GO:0005576);; Cellular Component: cell-substrate adherens junction (GO:0005924);; Bi…	K06482|0|hsa:3675|ITGA3, CD49C, FRP-2, GAP-B3, GAPB3, ILNEB, MSK18, VCA-2, VL3A, VLA3a; integrin subunit alpha 3	PI3K-Akt signaling pathway (ko04151);; Focal adhesion (ko04510);; ECM-receptor interaction (ko04512);; Hematopoietic cell lineage (ko04640);; Regulation of actin cytoskeleton (ko04810);; Human papillomavirus infection (ko05165);; Pathways in cancer (ko05200);; Small cell lung cancer (ko05222);; Hypertrophic cardiomyopathy (ko05410);; Arrhythmogenic right ventricular cardiomyopathy (ko05412);; Dil…	[W]	Extracellular structures	Integrin alpha;; FG-GAP repeat;; Repeat domain in Vibrio, Colwellia, Bradyrhizobium and Shewanella;; FG-GAP repeat	sp|P26006|ITA3_HUMAN Integrin alpha-3 OS=Homo sapiens OX=9606 GN=ITGA3 PE=1 SV=5	W	Extracellular structures	unnamed protein product [Homo sapiens]	cellular component: membrane (GO:0016020);; cellular component: membrane part (GO:0044425);; cellular component: extracellular region (GO:0005576);; cellular component: cell (GO:0005623);; cellular component: synapse part (GO:0044456);; cellular component: macromolecular complex (GO:0032991);; cellular component: cell part (GO:0044464);; cellular component: cell junction (GO:0030054);; biological…
ATG4B	10.2113	1482	9.7564	1653	9.74866	1202	5.18965	461	8.3077	913	7.66907	939	0.000140059	-0.587003	down	--	--	--	K08342|0|ptr:748674|ATG4B; cysteine protease ATG4B isoform X1	Autophagy - other (ko04136);; Autophagy - animal (ko04140)	[ZU]	Cytoskeleton;; Intracellular trafficking, secretion, and vesicular transport	Peptidase family C54	sp|Q9Y4P1|ATG4B_HUMAN Cysteine protease ATG4B OS=Homo sapiens OX=9606 GN=ATG4B PE=1 SV=2	UZ	Intracellular trafficking, secretion, and vesicular transport;; Cytoskeleton	cysteine protease ATG4B [Nomascus leucogenys]	--
ARSA	3.08388	693	2.89975	672	2.85266	516	1.04369	158	2.41607	415	1.96889	397	0.00310868	-0.658037	down	[P]	Inorganic ion transport and metabolism	--	K01134|0|hsa:410|ARSA, ASA, MLD; arylsulfatase A	Sphingolipid metabolism (ko00600);; Lysosome (ko04142)	[R]	General function prediction only	Sulfatase;; C-terminal region of aryl-sulfatase;; Type I phosphodiesterase / nucleotide pyrophosphatase	sp|P15289|ARSA_HUMAN Arylsulfatase A OS=Homo sapiens OX=9606 GN=ARSA PE=1 SV=3	P	Inorganic ion transport and metabolism	arylsulfatase A isoform a precursor [Homo sapiens]	--
NAMPT	42.0329	9891	35.8074	9877	46.8574	9618	73.3176	12384	55.1426	10916	57.5151	12902	0.000251112	0.693246	up	[H]	Coenzyme transport and metabolism	--	K03462|0|hsa:10135|NAMPT, 1110035O14Rik, PBEF, PBEF1, VF, VISFATIN; nicotinamide phosphoribosyltransferase	Nicotinate and nicotinamide metabolism (ko00760);; NOD-like receptor signaling pathway (ko04621)	--	--	Nicotinate phosphoribosyltransferase (NAPRTase) family;; Domain of unknown function (DUF5598)	sp|P43490|NAMPT_HUMAN Nicotinamide phosphoribosyltransferase OS=Homo sapiens OX=9606 GN=NAMPT PE=1 SV=1	K	Transcription	nicotinamide phosphoribosyltransferase precursor [Homo sapiens]	--
ATG3	20.8929	2666	24.5765	3276	24.3288	2485	30.9794	3469	25.8651	3384	28.3026	4074	1.99e-06	0.763196	up	--	--	--	K08343|0|ptr:470880|ATG3; ubiquitin-like-conjugating enzyme ATG3	Autophagy - other (ko04136);; Autophagy - animal (ko04140);; Kaposi sarcoma-associated herpesvirus infection (ko05167)	[R]	General function prediction only	Autophagocytosis associated protein, active-site domain	sp|Q9NT62|ATG3_HUMAN Ubiquitin-like-conjugating enzyme ATG3 OS=Homo sapiens OX=9606 GN=ATG3 PE=1 SV=1	U	Intracellular trafficking, secretion, and vesicular transport	ubiquitin-like-conjugating enzyme ATG3 isoform X1 [Macaca nemestrina]	--
EIF2S1	28.3577	6597	31.9458	8449	34.8047	6903	52.2741	8649	47.8091	9360	48.0788	10383	3.62e-07	0.751045	up	[J]	Translation, ribosomal structure and biogenesis	--	K03237|0|mna:107545674|EIF2S1; eukaryotic translation initiation factor 2 subunit 1 isoform X1	RNA transport (ko03013);; Autophagy - animal (ko04140);; Protein processing in endoplasmic reticulum (ko04141);; Apoptosis (ko04210);; Non-alcoholic fatty liver disease (ko04932);; Alzheimer disease (ko05010);; Parkinson disease (ko05012);; Amyotrophic lateral sclerosis (ko05014);; Prion disease (ko05020);; Pathways of neurodegeneration - multiple diseases (ko05022);; Hepatitis C (ko05160);; Meas…	[J]	Translation, ribosomal structure and biogenesis	Eukaryotic translation initiation factor 2 alpha subunit;; S1 RNA binding domain	sp|P05198|IF2A_HUMAN Eukaryotic translation initiation factor 2 subunit 1 OS=Homo sapiens OX=9606 GN=EIF2S1 PE=1 SV=3	J	Translation, ribosomal structure and biogenesis	PREDICTED: eukaryotic translation initiation factor 2 subunit 1 isoform X1 [Miniopterus natalensis]	--
TBK1	14.8909	2503	15.2546	2919	18.6411	2684	35.2539	4105	27.7278	3853	30.0534	4656	4.1e-09	1.02191	up	[T]	Signal transduction mechanisms	--	K05410|0|cjo:107310131|TBK1; serine/threonine-protein kinase TBK1	Mitophagy - animal (ko04137);; Autophagy - animal (ko04140);; Toll-like receptor signaling pathway (ko04620);; NOD-like receptor signaling pathway (ko04621);; RIG-I-like receptor signaling pathway (ko04622);; Cytosolic DNA-sensing pathway (ko04623);; Influenza A (ko05164);; Herpes simplex virus 1 infection (ko05168)	[T]	Signal transduction mechanisms	TANK-binding kinase 1 coiled-coil domain 1;; Protein kinase domain;; TANK binding kinase 1 ubiquitin-like domain;; Protein tyrosine and serine/threonine kinase;; Fungal protein kinase;; TANK-binding kinase 1 coiled-coil domain 1	sp|Q9UHD2|TBK1_HUMAN Serine/threonine-protein kinase TBK1 OS=Homo sapiens OX=9606 GN=TBK1 PE=1 SV=1	T	Signal transduction mechanisms	Serine/threonine-protein kinase TBK1, partial [Chaetura pelagica]	--
CASP3	12.5	1853	12.6735	2123	14.2839	1810	21.187	2199	17.5209	2174	19.2303	2656	2.63e-05	0.659315	up	--	--	--	K02187|0|pps:100974934|CASP3; caspase 3	Platinum drug resistance (ko01524);; MAPK signaling pathway (ko04010);; p53 signaling pathway (ko04115);; Apoptosis (ko04210);; Apoptosis - multiple species (ko04215);; Natural killer cell mediated cytotoxicity (ko04650);; IL-17 signaling pathway (ko04657);; TNF signaling pathway (ko04668);; Serotonergic synapse (ko04726);; Non-alcoholic fatty liver disease (ko04932);; AGE-RAGE signaling pathway …	[D]	Cell cycle control, cell division, chromosome partitioning	Caspase domain	sp|P42574|CASP3_HUMAN Caspase-3 OS=Homo sapiens OX=9606 GN=CASP3 PE=1 SV=2	L	Replication, recombination and repair	caspase-3 isoform X1 [Pan paniscus]	--
RAB1A	89.0895	9937	97.8405	11100	108.685	9134	125.549	10084	150.577	11686	153.519	13714	2.86e-07	0.597486	up	[R]	General function prediction only	--	K07874|2.67883e-141|vvp:112934386|RAB1A; ras-related protein Rab-1A	Autophagy - animal (ko04140);; Amyotrophic lateral sclerosis (ko05014);; Pathways of neurodegeneration - multiple diseases (ko05022);; Legionellosis (ko05134)	[TU]	Signal transduction mechanisms;; Intracellular trafficking, secretion, and vesicular transport	Ras family;; Ras of Complex, Roc, domain of DAPkinase;; ADP-ribosylation factor family;; 50S ribosome-binding GTPase;; Signal recognition particle receptor beta subunit;; Gtr1/RagA G protein conserved region	sp|Q6NYB7|RAB1A_RAT Ras-related protein Rab-1A OS=Rattus norvegicus OX=10116 GN=Rab1A PE=1 SV=3	U	Intracellular trafficking, secretion, and vesicular transport	Ras-related protein Rab-1A [Fukomys damarensis]	--
HSPB8	4.06514	428	4.04696	483	4.78689	423	5.7714	429	7.97338	704	8.31082	810	3.37e-10	0.864652	up	--	--	Molecular Function: protein binding (GO:0005515);; Molecular Function: kinase activity (GO:0016301);; Cellular Component: nuclear lumen (GO:0031981);; Biological Process: cellular response to heat (GO:0034605);;	K08879|6.6684e-121|rro:104666237|HSPB8; heat shock protein beta-8	--	[O]	Posttranslational modification, protein turnover, chaperones	Hsp20/alpha crystallin family	sp|Q5RAB0|HSPB8_PONAB Heat shock protein beta-8 OS=Pongo abelii OX=9601 GN=HSPB8 PE=2 SV=1	O	Posttranslational modification, protein turnover, chaperones	heat shock protein beta-8 [Homo sapiens]	biological process: cellular process (GO:0009987);; biological process: response to stimulus (GO:0050896);; cellular component: organelle (GO:0043226);; cellular component: cell part (GO:0044464);; cellular component: organelle part (GO:0044422);; cellular component: cell (GO:0005623);; cellular component: membrane-enclosed lumen (GO:0031974);; molecular function: catalytic activity (GO:0003824);…
ZFYVE1	3.3671	835	3.39436	950	3.54096	744	4.33393	761	5.37647	1119	5.63823	1294	1.37e-09	0.665297	up	--	--	Cellular Component: vacuole (GO:0005773);; Cellular Component: Golgi apparatus (GO:0005794);; Biological Process: autophagy (GO:0006914);; Biological Process: regulation of phosphatase activity (GO:0010921);; Cellular Component: extrinsic component of organelle membrane (GO:0031312);; Biological Process: cellular response to stress (GO:0033554);; Cellular Component: organelle membrane contact sit…	K17603|0|hsa:53349|ZFYVE1, DFCP1, PPP1R172, SR3, TAFF1, ZNFN2A1; zinc finger FYVE-type containing 1	Autophagy - animal (ko04140);; Pathways of neurodegeneration - multiple diseases (ko05022)	[TU]	Signal transduction mechanisms;; Intracellular trafficking, secretion, and vesicular transport	FYVE zinc finger	sp|Q9HBF4|ZFYV1_HUMAN Zinc finger FYVE domain-containing protein 1 OS=Homo sapiens OX=9606 GN=ZFYVE1 PE=1 SV=1	TU	Signal transduction mechanisms;; Intracellular trafficking, secretion, and vesicular transport	zinc finger FYVE domain-containing protein 1 isoform 1 [Homo sapiens]	cellular component: cell (GO:0005623);; cellular component: organelle part (GO:0044422);; cellular component: cell part (GO:0044464);; cellular component: organelle (GO:0043226);; cellular component: membrane part (GO:0044425);; cellular component: membrane (GO:0016020);; biological process: response to stimulus (GO:0050896);; biological process: metabolic process (GO:0008152);; biological proces…
PIK3R4	5.21197	1479	5.9097	1898	6.22412	1498	8.2896	1664	8.14678	1940	8.69043	2283	8.67e-07	0.636398	up	[R]	General function prediction only	--	K08333|0|hsa:30849|PIK3R4, VPS15, p150; phosphoinositide-3-kinase regulatory subunit 4	Autophagy - other (ko04136);; Autophagy - animal (ko04140);; Apelin signaling pathway (ko04371);; Alzheimer disease (ko05010);; Amyotrophic lateral sclerosis (ko05014);; Huntington disease (ko05016);; Spinocerebellar ataxia (ko05017);; Pathways of neurodegeneration - multiple diseases (ko05022);; Shigellosis (ko05131)	[T]	Signal transduction mechanisms	Protein kinase domain;; WD domain, G-beta repeat;; HEAT repeat;; Protein tyrosine and serine/threonine kinase	sp|Q99570|PI3R4_HUMAN Phosphoinositide 3-kinase regulatory subunit 4 OS=Homo sapiens OX=9606 GN=PIK3R4 PE=1 SV=3	T	Signal transduction mechanisms	phosphoinositide 3-kinase regulatory subunit 4 isoform X1 [Nomascus leucogenys]	--
HSP90AB1	535.123	77329	574.656	94004	603.124	73902	788.206	80607	827.729	100425	885.626	118532	2.21e-10	0.644938	up	[O]	Posttranslational modification, protein turnover, chaperones	Biological Process: protein import into nucleus, translocation (GO:0000060);; Biological Process: regulation of cytokine-mediated signaling pathway (GO:0001959);; Biological Process: Fc receptor mediated stimulatory signaling pathway (GO:0002431);; Molecular Function: RNA binding (GO:0003723);; Molecular Function: receptor binding (GO:0005102);; Cellular Component: extracellular region (GO:000557…	K04079|0|pale:102887985|HSP90AB1; heat shock protein HSP 90-beta	Protein processing in endoplasmic reticulum (ko04141);; PI3K-Akt signaling pathway (ko04151);; Necroptosis (ko04217);; Antigen processing and presentation (ko04612);; NOD-like receptor signaling pathway (ko04621);; IL-17 signaling pathway (ko04657);; Th17 cell differentiation (ko04659);; Progesterone-mediated oocyte maturation (ko04914);; Estrogen signaling pathway (ko04915);; Salmonella infectio…	[O]	Posttranslational modification, protein turnover, chaperones	Hsp90 protein;; Histidine kinase-, DNA gyrase B-, and HSP90-like ATPase;; Histidine kinase-, DNA gyrase B-, and HSP90-like ATPase	sp|Q4R4T5|HS90B_MACFA Heat shock protein HSP 90-beta OS=Macaca fascicularis OX=9541 GN=HSP90AB1 PE=2 SV=1	O	Posttranslational modification, protein turnover, chaperones	heat shock protein HSP 90-beta [Mesocricetus auratus]	cellular component: cell junction (GO:0030054);; cellular component: organelle (GO:0043226);; cellular component: organelle part (GO:0044422);; cellular component: extracellular region (GO:0005576);; cellular component: membrane part (GO:0044425);; cellular component: membrane (GO:0016020);; cellular component: membrane-enclosed lumen (GO:0031974);; cellular component: cell (GO:0005623);; cellula…
ATG4A	3.43923	432	3.32377	471	3.34127	356	6.60781	582	6.85514	724	6.72353	774	3.27e-14	1.08887	up	--	--	--	K08342|0|hsa:115201|ATG4A, APG4A, AUTL2; autophagy related 4A cysteine peptidase	Autophagy - other (ko04136);; Autophagy - animal (ko04140)	[ZU]	Cytoskeleton;; Intracellular trafficking, secretion, and vesicular transport	Peptidase family C54	sp|Q8WYN0|ATG4A_HUMAN Cysteine protease ATG4A OS=Homo sapiens OX=9606 GN=ATG4A PE=1 SV=1	UZ	Intracellular trafficking, secretion, and vesicular transport;; Cytoskeleton	ATG4 autophagy related 4 homolog A (S. cerevisiae), isoform CRA_f [Homo sapiens]	--
FAS	3.90861	818	3.58819	944	4.40513	845	15.6532	2956	16.4682	3157	18.8837	4022	3.61e-60	2.32063	up	--	--	--	K04390|0|hsa:355|FAS, ALPS1A, APO-1, APT1, CD95, FAS1, FASTM, TNFRSF6; Fas cell surface death receptor	Platinum drug resistance (ko01524);; MAPK signaling pathway (ko04010);; Cytokine-cytokine receptor interaction (ko04060);; p53 signaling pathway (ko04115);; Apoptosis (ko04210);; Necroptosis (ko04217);; Natural killer cell mediated cytotoxicity (ko04650);; TNF signaling pathway (ko04668);; Non-alcoholic fatty liver disease (ko04932);; Type I diabetes mellitus (ko04940);; Alzheimer disease (ko0501…	--	--	TNFR/NGFR cysteine-rich region;; Death domain	sp|P25445|TNR6_HUMAN Tumor necrosis factor receptor superfamily member 6 OS=Homo sapiens OX=9606 GN=FAS PE=1 SV=1	T	Signal transduction mechanisms	tumor necrosis factor receptor superfamily member 6 isoform X1 [Homo sapiens]	--
CDKN1A	44.4329	5329	44.0612	5960	52.8426	5364	232.974	19739	324.551	32620	334.881	37130	3.79e-130	2.74406	up	--	--	--	K06625|4.37921e-93|ptr:104001067|CDKN1A; cyclin-dependent kinase inhibitor 1 isoform X2	Endocrine resistance (ko01522);; Platinum drug resistance (ko01524);; ErbB signaling pathway (ko04012);; HIF-1 signaling pathway (ko04066);; FoxO signaling pathway (ko04068);; Cell cycle (ko04110);; p53 signaling pathway (ko04115);; PI3K-Akt signaling pathway (ko04151);; Cellular senescence (ko04218);; JAK-STAT signaling pathway (ko04630);; Oxytocin signaling pathway (ko04921);; Parathyroid hormo…	[T]	Signal transduction mechanisms	Cyclin-dependent kinase inhibitor	sp|P38936|CDN1A_HUMAN Cyclin-dependent kinase inhibitor 1 OS=Homo sapiens OX=9606 GN=CDKN1A PE=1 SV=3	K	Transcription	Cyclin-dependent kinase variant, partial [Homo sapiens]	--
RAF1	21.9122	5566	22.7745	6452	23.4986	5067	38.5101	6627	41.1942	9133	43.9734	10482	8.91e-28	0.964962	up	[U]	Intracellular trafficking, secretion, and vesicular transport	--	K04366|0|pps:100972902|RAF1; Raf-1 proto-oncogene, serine/threonine kinase	EGFR tyrosine kinase inhibitor resistance (ko01521);; Endocrine resistance (ko01522);; MAPK signaling pathway (ko04010);; ErbB signaling pathway (ko04012);; Ras signaling pathway (ko04014);; Rap1 signaling pathway (ko04015);; cGMP-PKG signaling pathway (ko04022);; cAMP signaling pathway (ko04024);; Chemokine signaling pathway (ko04062);; FoxO signaling pathway (ko04068);; Sphingolipid signaling p…	[T]	Signal transduction mechanisms	Raf-like Ras-binding domain;; Phorbol esters/diacylglycerol binding domain (C1 domain);; Protein tyrosine and serine/threonine kinase;; Protein kinase domain;; Protein tyrosine and serine/threonine kinase	sp|P04049|RAF1_HUMAN RAF proto-oncogene serine/threonine-protein kinase OS=Homo sapiens OX=9606 GN=RAF1 PE=1 SV=1	T	Signal transduction mechanisms	Hypothetical predicted protein [Marmota monax]	--
NAF1	6.39511	645	6.4904	732	6.93104	586	8.66656	625	10.1208	865	9.15292	859	2.43e-06	0.615785	up	--	--	--	K14763|0|hsa:92345|NAF1; nuclear assembly factor 1 ribonucleoprotein	--	[S]	Function unknown	Gar1/Naf1 RNA binding region	sp|Q96HR8|NAF1_HUMAN H/ACA ribonucleoprotein complex non-core subunit NAF1 OS=Homo sapiens OX=9606 GN=NAF1 PE=1 SV=2	K	Transcription	H/ACA ribonucleoprotein complex non-core subunit NAF1 isoform a [Homo sapiens]	--
PRKAB1	10.5871	1334	11.9017	1715	12.11	1303	22.2991	1959	28.8057	3053	29.3999	3422	8.18e-31	1.29023	up	[G]	Carbohydrate transport and metabolism	--	K07199|0|rbb:108534006|PRKAB1; protein kinase AMP-activated non-catalytic subunit beta 1	FoxO signaling pathway (ko04068);; AMPK signaling pathway (ko04152);; Longevity regulating pathway (ko04211);; Longevity regulating pathway - multiple species (ko04213);; Apelin signaling pathway (ko04371);; Tight junction (ko04530);; Circadian rhythm (ko04710);; Thermogenesis (ko04714);; Insulin signaling pathway (ko04910);; Adipocytokine signaling pathway (ko04920);; Oxytocin signaling pathway …	[G]	Carbohydrate transport and metabolism	Glycogen recognition site of AMP-activated protein kinase;; 5'-AMP-activated protein kinase beta subunit, interaction domain	sp|Q9Y478|AAKB1_HUMAN 5&apos;-AMP-activated protein kinase subunit beta-1 OS=Homo sapiens OX=9606 GN=PRKAB1 PE=1 SV=4	G	Carbohydrate transport and metabolism	5&apos;-AMP-activated protein kinase subunit beta-1 [Homo sapiens]	--
HSPA8	392.663	49714	422.655	60582	417.946	44822	652.173	57658	791.539	78381	775.274	86300	2.35e-19	0.874457	up	[O]	Posttranslational modification, protein turnover, chaperones	Biological Process: mRNA splicing, via spliceosome (GO:0000398);; Biological Process: regulation of neurotransmitter levels (GO:0001505);; Biological Process: positive regulation of leukocyte mediated cytotoxicity (GO:0001912);; Molecular Function: RNA binding (GO:0003723);; Molecular Function: fatty acid binding (GO:0005504);; Molecular Function: phospholipid binding (GO:0005543);; Cellular Comp…	K03283|0|vvp:112920302|HSPA8; heat shock cognate 71 kDa protein	Spliceosome (ko03040);; MAPK signaling pathway (ko04010);; Protein processing in endoplasmic reticulum (ko04141);; Endocytosis (ko04144);; Longevity regulating pathway - multiple species (ko04213);; Antigen processing and presentation (ko04612);; Estrogen signaling pathway (ko04915);; Prion disease (ko05020);; Legionellosis (ko05134);; Toxoplasmosis (ko05145);; Measles (ko05162)	[O]	Posttranslational modification, protein turnover, chaperones	Hsp70 protein;; MreB/Mbl protein;; NAD-specific glutamate dehydrogenase	sp|Q71U34|HSP7C_SAGOE Heat shock cognate 71 kDa protein OS=Saguinus oedipus OX=9490 GN=HSPA8 PE=2 SV=1	O	Posttranslational modification, protein turnover, chaperones	Heat shock cognate 71 kDa protein [Fukomys damarensis]	molecular function: binding (GO:0005488);; molecular function: catalytic activity (GO:0003824);; cellular component: cell (GO:0005623);; cellular component: macromolecular complex (GO:0032991);; cellular component: cell part (GO:0044464);; cellular component: synapse part (GO:0044456);; cellular component: membrane part (GO:0044425);; cellular component: membrane (GO:0016020);; cellular component…
SESN2	2.63604	517	3.77679	837	4.80303	798	4.33247	601	7.36332	1211	8.36129	1516	4.21e-05	0.915897	up	--	--	--	K20394|0|hsa:83667|SESN2, HI95, SES2, SEST2; sestrin 2	p53 signaling pathway (ko04115);; mTOR signaling pathway (ko04150);; Longevity regulating pathway (ko04211)	[S]	Function unknown	PA26 p53-induced protein (sestrin)	sp|P58004|SESN2_HUMAN Sestrin-2 OS=Homo sapiens OX=9606 GN=SESN2 PE=1 SV=1	K	Transcription	sestrin-2 [Homo sapiens]	--
BAX	87.6059	5120	95.3314	6433	91.7922	4605	100.781	4611	171.902	9110	192.953	11063	9.13e-09	0.921182	up	--	--	--	K02159|4.4686e-106|pps:100991820|BAX; BCL2 associated X, apoptosis regulator	EGFR tyrosine kinase inhibitor resistance (ko01521);; Endocrine resistance (ko01522);; Platinum drug resistance (ko01524);; Sphingolipid signaling pathway (ko04071);; p53 signaling pathway (ko04115);; Protein processing in endoplasmic reticulum (ko04141);; Apoptosis (ko04210);; Longevity regulating pathway (ko04211);; Apoptosis - multiple species (ko04215);; Necroptosis (ko04217);; Neurotrophin s…	--	--	Apoptosis regulator proteins, Bcl-2 family	sp|Q07812|BAX_HUMAN Apoptosis regulator BAX OS=Homo sapiens OX=9606 GN=BAX PE=1 SV=1	K	Transcription	apoptosis regulator BAX isoform beta [Homo sapiens]	--
BAK1	8.32545	1030	8.85367	1233	8.77295	913	10.1349	881	14.7233	1522	15.1004	1717	6.49e-08	0.700241	up	--	--	--	K14021|1.35214e-95|hsa:578|BAK1, BAK, BAK-LIKE, BCL2L7, CDN1; BCL2 antagonist/killer 1	Platinum drug resistance (ko01524);; Protein processing in endoplasmic reticulum (ko04141);; Apoptosis (ko04210);; Apoptosis - multiple species (ko04215);; Pathways of neurodegeneration - multiple diseases (ko05022);; Pathogenic Escherichia coli infection (ko05130);; Salmonella infection (ko05132);; Hepatitis C (ko05160);; Measles (ko05162);; Human cytomegalovirus infection (ko05163);; Influenza …	[T]	Signal transduction mechanisms	--	sp|Q16611|BAK_HUMAN Bcl-2 homologous antagonist/killer OS=Homo sapiens OX=9606 GN=BAK1 PE=1 SV=1	T	Signal transduction mechanisms	BAK1 protein [Homo sapiens]	--
BAG3	17.6846	2523	18.7999	3044	18.8871	2283	18.9873	1902	35.7962	4269	31.802	4205	3.09e-05	0.710574	up	--	--	--	K09557|0|hgl:101716547|Bag3; BCL2 associated athanogene 3	--	[T]	Signal transduction mechanisms	BAG domain;; WW domain	sp|O95817|BAG3_HUMAN BAG family molecular chaperone regulator 3 OS=Homo sapiens OX=9606 GN=BAG3 PE=1 SV=3	OT	Posttranslational modification, protein turnover, chaperones;; Signal transduction mechanisms	hypothetical protein, partial [Homo sapiens]	--
SQSTM1	178.849	27013	212.902	36317	210.002	27213	235.642	24796	387.896	47655	358.695	49169	1.84e-07	0.7462	up	--	--	--	K14381|0|hsa:8878|SQSTM1, A170, DMRV, FTDALS3, NADGP, OSIL, PDB3, ZIP3, p60, p62, p62B; sequestosome 1	Mitophagy - animal (ko04137);; Autophagy - animal (ko04140);; Necroptosis (ko04217);; Cellular senescence (ko04218);; Osteoclast differentiation (ko04380);; Amyotrophic lateral sclerosis (ko05014);; Pathways of neurodegeneration - multiple diseases (ko05022);; Shigellosis (ko05131);; Fluid shear stress and atherosclerosis (ko05418)	--	--	UBA domain;; Zinc finger, ZZ type;; PB1 domain	sp|Q13501|SQSTM_HUMAN Sequestosome-1 OS=Homo sapiens OX=9606 GN=SQSTM1 PE=1 SV=1	B	Chromatin structure and dynamics	sequestosome-1 isoform 1 [Homo sapiens]	--

## Sheet: Table S3
Table S3. Antibody information
Protein name	Manufacture (catalog number)	Applications
		(working dilution)
IGF1R	Santa Cruz Biotechnology (sc-712)	WB (1:1000);
		IHC (1:100)
CYP19A1	Affinity (BF8059)	WB (1:1000)
AKT	Boster (BM4721)	WB (1:1000)
p-AKT	Boster (BM4838)	WB (1:1000)
mTOR	Cell Signaling Technology (2983S)	WB (1:1000)
p-mTOR	Cell Signaling Technology (5536S)	WB (1:1000)
ULK1	Cell Signaling Technology (8054T)	WB (1:1000)
p-ULK1	Cell Signaling Technology (14202T)	WB (1:1000)
rpS6	Cell Signaling Technology (2217S)	WB (1:1000)
p-rpS6	Cell Signaling Technology (4858S)	WB (1:1000)
PCNA	Cell Signaling Technology (13110T)	WB (1:1000)
FOXO3A	Cell Signaling Technology (D19A1)	IF (1:400)
LAMP1	Cell Signaling Technology (D401S)	IF (1:200)
Ki67	Proteintech (27309-1-AP)	IHC (1:2000)
P62	Proteintech (18420-1-AP)	WB (1:1000)
NAMPT	Proteintech (11776-1-AP)	WB (1:1000)
ATG4A	Proteintech (27467-1-AP)	WB (1:1000)
BCL2	Proteintech (68103-1-Ig)	WB (1:1000)
ITGB4	Proteintech (21738-1-AP)	WB (1:1000)
BIRC5	Proteintech (10508-1-AP)	WB (1:1000)
PINK1	Proteintech (23274-1-AP)	WB (1:1000)
GAPDH	Proteintech (10494-1-AP)	WB (1:2000)
β-actin	Proteintech (66009-1-Ig)	WB (1:2000)
LC3	Abcam (ab192890)	WB (1:1000);
		IF (1:100)
WT1	Abcam (ab89901)	WB (1:1000)
DDX4	Abcam (ab27591)	IF (1:400)
Donkey Anti-Rabbit IgG H&L (Alexa Fluor 488)	Abcam (ab150073)	IF (1:1000)
Donkey Anti-Rabbit IgG H&L (Alexa Fluor 594)	Abcam (ab150076)	IF (1:1000)
Donkey Anti-Mouse IgG H&L (Alexa Fluor 594)	Abcam (ab150108)	IF (1:1000)
Donkey Anti-Mouse IgG H&L (Alexa Fluor 488)	Abcam (ab150105)	IF (1:1000)
HRP-labeled donkey anti-mouse IgG (H + L)	Proteintech (SA00001-8)	WB (1:2000)
HRP-labeled donkey anti-rabbit IgG (H + L)	Proteintech (SA00001-9)	WB (1:2000)

## Sheet: Table S4
Table S4. Oligos for siRNA
Gene	Sequence (5’-3’)
si-IGF1R-1	GGUGUCCAAUAACUACAUU
	AAUGUAGUUAUUGGACACC
si-IGF1R-2	GAAUCCCAAUGGAUUGAUU
	AAUCAAUCCAUUGGGAUUC
si-IGF1R-3	GGAGUUCAAUUGUCACCAU
	AUGGUGACAAUUGAACUCC

## Sheet: Table S5
Table S5. Primers Used for Quantitative RT-PCR
Gene name	Primer sequence (5’-3’)	Product size/bp	GenBank
			Acc. No.
GAPDH	Forward:AGAGCTGAACGGGAAGCTCACT	130	NM_001289726.1
	Reverse:TGCCTGCTTCACCACCTTCTTGAT
IGF1R	Forward:GACTTCGGACCAGTCTCGC	166	NM_010513.2
	Reverse:TTGCAAACGCAGAGATGCAG
